# Supplementary material for: Tris(2-amino­pyridinium) hexa­chlorido­indate(III)
Source: Acta Crystallogr Sect E Struct Rep Online. 2011 Oct 29;67(Pt 11):m1602. doi: 10.1107/S1600536811043285 (PMC3247525; doi:10.1107/S1600536811043285)
Supplement: Supplementary file 1 [file e-67-m1602-sup1.cif]

##############################################################################
#                                                                            #
# This CIF contains the data in a paper accepted for publication in          #
# Acta Crystallographica Section E. It conforms to the requirements of       #
# Notes for Authors for Acta Crystallographica Section E, and has been       #
# peer reviewed under the auspices of the IUCr Commission on Journals.       #
#                                                                            #
# Full details of the Crystallographic Information File format               #
# are given in the paper "The Crystallographic Information File (CIF):       #
# a New Standard Archive File for Crystallography" by S. R. Hall, F. H.      #
# Allen and I. D. Brown [Acta Cryst. (1991), A47, 655-685].                  #
#                                                                            #
# The current version of the core CIF dictionary is obtainable from          #
# ftp://ftp.iucr.org/pub/cif_core.dic.                                       #
#                                                                            #
# Software is freely available for graphical display of the structure(s)     #
# in this CIF. For information consult the CIF software page                 #
# http://www.iucr.org/resources/cif/software.                                #
#                                                                            #
# This file may be used for bona fide research purposes within the           #
# scientific community so long as proper attribution is given to the journal # 
# article from which it was obtained.                                        #
#                                                                            #
##############################################################################
data_I
_audit_creation_method     SHELXL97
_chemical_name_systematic
;
Tris(2-aminopyridinium) hexachloridoindate(III)
;
_chemical_name_common     tris(2-aminopyridinium)hexachloro-indium
_chemical_formula_moiety     '3(C5 H7 N2 +), Cl6 In 3-'
_chemical_formula_sum     'C15 H21 Cl6 In N6'
_chemical_formula_iupac     '(C5 H7 N2)3 [In Cl6]'
_chemical_formula_weight     612.90
_chemical_melting_point     465.0
_symmetry_cell_setting     monoclinic
_symmetry_space_group_name_H-M     'C 2/c'
_symmetry_space_group_name_Hall     '-C 2yc'
loop_
    _symmetry_equiv_pos_as_xyz
    'x, y, z'
    '-x, y, -z+1/2'
    'x+1/2, y+1/2, z'
    '-x+1/2, y+1/2, -z+1/2'
    '-x, -y, -z'
    'x, -y, z-1/2'
    '-x+1/2, -y+1/2, -z'
    'x+1/2, -y+1/2, z-1/2'
_cell_length_a     18.6491(17)
_cell_length_b     16.2454(14)
_cell_length_c     8.4004(5)
_cell_angle_alpha     90.00
_cell_angle_beta     112.2140(10)
_cell_angle_gamma     90.00
_cell_volume     2356.1(3)
_cell_formula_units_Z     4
_cell_measurement_reflns_used     3465
_cell_measurement_theta_min     2.508
_cell_measurement_theta_max     28.246
_cell_measurement_temperature     298(2)
_cell_special_details     ?
_exptl_crystal_description     plate
_exptl_crystal_colour     yellow
_exptl_crystal_size_max     0.46
_exptl_crystal_size_mid     0.43
_exptl_crystal_size_min     0.05
_exptl_crystal_density_diffrn     1.728
_exptl_crystal_density_meas     ?
_exptl_crystal_density_method     'not measured'
_exptl_crystal_F_000     1216
_exptl_absorpt_coefficient_mu     1.698
_exptl_absorpt_correction_type     multi-scan
_exptl_absorpt_process_details     '(SADABS; Sheldrick, 1996)'
_exptl_absorpt_correction_T_min     0.5089
_exptl_absorpt_correction_T_max     0.9245
_exptl_special_details     ?
_diffrn_ambient_temperature     298(2)
_diffrn_radiation_type     MoK\a
_diffrn_radiation_wavelength     0.71073
_diffrn_radiation_source     'fine-focus sealed tube'
_diffrn_radiation_monochromator     graphite
_diffrn_measurement_device_type     'Bruker SMART CCD area-detector'
_diffrn_measurement_method     '\f and \w scans'
_diffrn_detector_area_resol_mean     ?
_diffrn_reflns_number     5734
_diffrn_reflns_av_R_equivalents     0.0300
_diffrn_reflns_av_sigmaI/netI     0.0334
_diffrn_reflns_theta_min     3.49
_diffrn_reflns_theta_max     25.02
_diffrn_reflns_theta_full     25.02
_diffrn_measured_fraction_theta_max     0.988
_diffrn_measured_fraction_theta_full     0.988
_diffrn_reflns_limit_h_min     -22
_diffrn_reflns_limit_h_max     14
_diffrn_reflns_limit_k_min     -19
_diffrn_reflns_limit_k_max     19
_diffrn_reflns_limit_l_min     -9
_diffrn_reflns_limit_l_max     9
_diffrn_standards_number     ?
_diffrn_standards_interval_count     ?
_diffrn_standards_interval_time     ?
_diffrn_standards_decay_%     ?
_refine_special_details
;
Refinement of <i>F</i>^2^ against ALL reflections. The weighted <i>R</i>-factor
<i>wR</i> and goodness of fit <i>S</i> are based on <i>F</i>^2^, conventional
<i>R</i>-factors <i>R</i> are based on <i>F</i>, with <i>F</i> set to zero for
negative <i>F</i>^2^. The threshold expression of <i>F</i>^2^ >
\s(<i>F</i>^2^) is used only for calculating <i>R</i>-factors(gt) <i>etc</i>.
and is not relevant to the choice of reflections for refinement.
<i>R</i>-factors based on <i>F</i>^2^ are statistically about twice as large
as those based on <i>F</i>, and <i>R</i>-factors based on ALL data will be
even larger.
;
_reflns_number_total     2053
_reflns_number_gt     1672
_reflns_threshold_expression     I>2\s(I)
_refine_ls_structure_factor_coef     Fsqd
_refine_ls_matrix_type     full
_refine_ls_R_factor_all     0.0475
_refine_ls_R_factor_gt     0.0355
_refine_ls_wR_factor_gt     0.0852
_refine_ls_wR_factor_ref     0.0996
_refine_ls_goodness_of_fit_ref     1.083
_refine_ls_restrained_S_all     1.083
_refine_ls_number_reflns     2053
_refine_ls_number_parameters     130
_refine_ls_number_restraints     0
_refine_ls_hydrogen_treatment     constr
_refine_ls_weighting_scheme     calc
_refine_ls_weighting_details
       'calc w = 1/[\s^2^(Fo^2^)+(0.0466P)^2^+6.8482P] where P=(Fo^2^+2Fc^2^)/3'
_atom_sites_solution_hydrogens     geom
_atom_sites_solution_primary     direct
_atom_sites_solution_secondary     difmap
_refine_ls_shift/su_max     0.001
_refine_ls_shift/su_mean     0.000
_refine_diff_density_max     0.961
_refine_diff_density_min     -0.790
_refine_ls_extinction_method     none
_refine_ls_extinction_coef     ?
loop_
    _atom_type_symbol
    _atom_type_description
    _atom_type_scat_dispersion_real
    _atom_type_scat_dispersion_imag
    _atom_type_scat_source
    'C' 'C' 0.0033 0.0016
                         'International Tables Vol C Tables 4.2.6.8 and 6.1.1.4'
    'H' 'H' 0.0000 0.0000
                         'International Tables Vol C Tables 4.2.6.8 and 6.1.1.4'
    'N' 'N' 0.0061 0.0033
                         'International Tables Vol C Tables 4.2.6.8 and 6.1.1.4'
    'Cl' 'Cl' 0.1484 0.1585
                         'International Tables Vol C Tables 4.2.6.8 and 6.1.1.4'
    'In' 'In' -0.7276 1.3100
                         'International Tables Vol C Tables 4.2.6.8 and 6.1.1.4'
_computing_data_collection     'SMART (Bruker, 2002)'
_computing_cell_refinement     'SAINT (Bruker, 2002)'
_computing_data_reduction     'SAINT (Bruker, 2002)'
_computing_structure_solution     'SHELXS97 (Sheldrick, 2008)'
_computing_structure_refinement     'SHELXL97 (Sheldrick, 2008)'
_computing_molecular_graphics     'SHELXTL/PC (Sheldrick, 2008)'
_computing_publication_material     'SHELXTL/PC (Sheldrick, 2008)'
loop_
    _atom_site_type_symbol
    _atom_site_label
    _atom_site_fract_x
    _atom_site_fract_y
    _atom_site_fract_z
    _atom_site_U_iso_or_equiv
    _atom_site_adp_type
    _atom_site_calc_flag
    _atom_site_refinement_flags
    _atom_site_occupancy
    _atom_site_symmetry_multiplicity
    _atom_site_disorder_assembly
    _atom_site_disorder_group
    In In1 0.2500 0.2500 0.5000 0.03637(17) Uani d S 1 2 . .
    Cl Cl1 0.37640(6) 0.17532(7) 0.57322(15) 0.0487(3) Uani d . 1 1 . .
    Cl Cl2 0.19049(7) 0.15088(7) 0.25064(15) 0.0490(3) Uani d . 1 1 . .
    Cl Cl3 0.20941(7) 0.15470(7) 0.68614(16) 0.0529(3) Uani d . 1 1 . .
    N N1 0.3380(2) 0.8489(2) 0.6354(5) 0.0473(9) Uani d . 1 1 . .
    H H1 0.3042 0.8353 0.6775 0.057 Uiso calc R 1 1 . .
    N N2 0.3012(3) 0.9833(3) 0.6428(7) 0.0728(14) Uani d . 1 1 . .
    H H2A 0.2669 0.9670 0.6813 0.087 Uiso calc R 1 1 . .
    H H2B 0.3061 1.0349 0.6263 0.087 Uiso calc R 1 1 . .
    N N3 0.4384(3) 0.4542(3) 0.6425(7) 0.0632(13) Uani d P 0.50 1 A 1
    H H3 0.3987 0.4285 0.5728 0.076 Uiso calc PR 0.50 1 A 1
    N N4 0.5000 0.3304(4) 0.7500 0.083(2) Uani d S 1 2 A .
    H H4A 0.4605 0.3039 0.6810 0.099 Uiso d R 1 1 . .
    C C1 0.3466(3) 0.9288(3) 0.6088(6) 0.0471(11) Uani d . 1 1 . .
    C C2 0.4025(3) 0.9494(3) 0.5426(7) 0.0593(13) Uani d . 1 1 . .
    H H2 0.4109 1.0042 0.5228 0.071 Uiso calc R 1 1 . .
    C C3 0.4442(3) 0.8897(4) 0.5076(7) 0.0645(15) Uani d . 1 1 . .
    H H3A 0.4812 0.9037 0.4630 0.077 Uiso calc R 1 1 . .
    C C4 0.4331(3) 0.8075(4) 0.5366(7) 0.0653(15) Uani d . 1 1 . .
    H H4 0.4623 0.7665 0.5126 0.078 Uiso calc R 1 1 . .
    C C5 0.3792(3) 0.7888(3) 0.6000(7) 0.0581(13) Uani d . 1 1 . .
    H H5 0.3702 0.7341 0.6195 0.070 Uiso calc R 1 1 . .
    C C6 0.5000 0.4118(4) 0.7500 0.0477(16) Uani d S 1 2 . .
    C C7 0.4384(3) 0.4542(3) 0.6425(7) 0.0632(13) Uani d P 0.50 1 A 2
    H H7 0.3954 0.4264 0.5671 0.076 Uiso calc PR 0.50 1 A 2
    C C8 0.4397(5) 0.5396(5) 0.6454(11) 0.103(3) Uani d . 1 1 . .
    H H8 0.3972 0.5688 0.5719 0.123 Uiso calc R 1 1 A 1
    C C9 0.5000 0.5795(7) 0.7500 0.117(4) Uani d S 1 2 . .
    H H9 0.5000 0.6368 0.7500 0.140 Uiso calc SR 1 2 . .
loop_
    _atom_site_aniso_label
    _atom_site_aniso_U_11
    _atom_site_aniso_U_22
    _atom_site_aniso_U_33
    _atom_site_aniso_U_12
    _atom_site_aniso_U_13
    _atom_site_aniso_U_23
    In1 0.0320(3) 0.0386(3) 0.0448(3) 0.00200(17) 0.02156(19) -0.00423(18)
    Cl1 0.0379(6) 0.0538(7) 0.0584(7) 0.0112(5) 0.0227(5) -0.0016(5)
    Cl2 0.0460(6) 0.0546(7) 0.0533(7) -0.0071(5) 0.0265(5) -0.0144(5)
    Cl3 0.0598(7) 0.0535(7) 0.0597(7) 0.0051(6) 0.0388(6) 0.0072(5)
    N1 0.055(2) 0.049(2) 0.052(2) 0.0054(19) 0.0357(19) 0.0002(18)
    N2 0.076(3) 0.047(2) 0.108(4) -0.001(2) 0.050(3) 0.006(3)
    N3 0.039(3) 0.075(3) 0.069(3) -0.005(2) 0.013(2) 0.004(3)
    N4 0.054(4) 0.045(4) 0.156(8) 0.000 0.047(4) 0.000
    C1 0.051(3) 0.046(3) 0.047(3) 0.004(2) 0.021(2) 0.004(2)
    C2 0.060(3) 0.056(3) 0.068(3) 0.017(3) 0.031(3) 0.000(3)
    C3 0.061(3) 0.079(4) 0.070(4) 0.013(3) 0.043(3) 0.000(3)
    C4 0.068(4) 0.068(4) 0.076(4) -0.004(3) 0.046(3) 0.009(3)
    C5 0.074(4) 0.047(3) 0.069(3) -0.003(3) 0.044(3) 0.000(3)
    C6 0.043(4) 0.044(4) 0.065(4) 0.000 0.030(3) 0.000
    C7 0.039(3) 0.075(3) 0.069(3) -0.005(2) 0.013(2) 0.004(3)
    C8 0.086(5) 0.086(5) 0.120(6) 0.033(4) 0.020(5) 0.042(5)
    C9 0.122(11) 0.065(6) 0.155(12) 0.000 0.043(9) 0.000
_geom_special_details
;
All e.s.d.'s (except the e.s.d. in the dihedral angle between two l.s. planes)
are estimated using the full covariance matrix. The cell e.s.d.'s are taken
into account individually in the estimation of e.s.d.'s in distances, angles
and torsion angles; correlations between e.s.d.'s in cell parameters are only
used when they are defined by crystal symmetry. An approximate (isotropic)
treatment of cell e.s.d.'s is used for estimating e.s.d.'s involving l.s.
planes.
;
loop_
    _geom_bond_atom_site_label_1
    _geom_bond_atom_site_label_2
    _geom_bond_site_symmetry_2
    _geom_bond_distance
    _geom_bond_publ_flag
    In1 Cl1 7_556 2.5121(11) ?
    In1 Cl1 . 2.5121(11) y
    In1 Cl2 7_556 2.5406(11) ?
    In1 Cl2 . 2.5406(11) y
    In1 Cl3 7_556 2.5120(12) ?
    In1 Cl3 . 2.5120(12) y
    N1 C1 . 1.336(6) ?
    N1 C5 . 1.344(6) ?
    N1 H1 . 0.8600 ?
    N2 C1 . 1.330(6) ?
    N2 H2A . 0.8600 ?
    N2 H2B . 0.8600 ?
    N3 C6 . 1.351(6) ?
    N3 C8 . 1.387(9) ?
    N3 H3 . 0.8600 ?
    N4 C6 . 1.322(9) ?
    N4 H4A . 0.8600 ?
    C1 C2 . 1.395(7) ?
    C2 C3 . 1.344(7) ?
    C2 H2 . 0.9300 ?
    C3 C4 . 1.386(8) ?
    C3 H3A . 0.9300 ?
    C4 C5 . 1.339(7) ?
    C4 H4 . 0.9300 ?
    C5 H5 . 0.9300 ?
    C6 C7 2_656 1.351(6) ?
    C6 N3 2_656 1.351(6) ?
    C8 C9 . 1.307(10) ?
    C8 H8 . 0.9300 ?
    C9 C8 2_656 1.307(10) ?
    C9 H9 . 0.9300 ?
loop_
    _geom_angle_atom_site_label_1
    _geom_angle_atom_site_label_2
    _geom_angle_atom_site_label_3
    _geom_angle_site_symmetry_1
    _geom_angle_site_symmetry_3
    _geom_angle
    _geom_angle_publ_flag
    Cl3 In1 Cl3 7_556 . 180.00(4) ?
    Cl3 In1 Cl1 7_556 7_556 91.47(4) ?
    Cl3 In1 Cl1 . 7_556 88.53(4) ?
    Cl3 In1 Cl1 7_556 . 88.53(4) ?
    Cl3 In1 Cl1 . . 91.47(4) ?
    Cl1 In1 Cl1 7_556 . 180.0 ?
    Cl3 In1 Cl2 7_556 7_556 88.97(4) ?
    Cl3 In1 Cl2 . 7_556 91.03(4) ?
    Cl1 In1 Cl2 7_556 7_556 88.44(4) ?
    Cl1 In1 Cl2 . 7_556 91.56(4) ?
    Cl3 In1 Cl2 7_556 . 91.03(4) ?
    Cl3 In1 Cl2 . . 88.97(4) ?
    Cl1 In1 Cl2 7_556 . 91.56(4) ?
    Cl1 In1 Cl2 . . 88.44(4) ?
    Cl2 In1 Cl2 7_556 . 180.00(4) ?
    C1 N1 C5 . . 123.6(4) ?
    C1 N1 H1 . . 118.2 ?
    C5 N1 H1 . . 118.2 ?
    C1 N2 H2A . . 120.0 ?
    C1 N2 H2B . . 120.0 ?
    H2A N2 H2B . . 120.0 ?
    C6 N3 C8 . . 119.6(5) ?
    C6 N3 H3 . . 120.2 ?
    C8 N3 H3 . . 120.2 ?
    C6 N4 H4A . . 120.0 ?
    N2 C1 N1 . . 118.9(5) ?
    N2 C1 C2 . . 123.9(5) ?
    N1 C1 C2 . . 117.1(5) ?
    C3 C2 C1 . . 119.6(5) ?
    C3 C2 H2 . . 120.2 ?
    C1 C2 H2 . . 120.2 ?
    C2 C3 C4 . . 121.3(5) ?
    C2 C3 H3A . . 119.3 ?
    C4 C3 H3A . . 119.3 ?
    C5 C4 C3 . . 118.3(6) ?
    C5 C4 H4 . . 120.9 ?
    C3 C4 H4 . . 120.9 ?
    C4 C5 N1 . . 120.1(5) ?
    C4 C5 H5 . . 120.0 ?
    N1 C5 H5 . . 120.0 ?
    N4 C6 C7 . 2_656 120.7(3) ?
    N4 C6 N3 . 2_656 120.7(3) ?
    C7 C6 N3 2_656 2_656 0.0(7) ?
    N4 C6 N3 . . 120.7(3) ?
    C7 C6 N3 2_656 . 118.7(6) ?
    N3 C6 N3 2_656 . 118.7(6) ?
    C9 C8 N3 . . 120.9(7) ?
    C9 C8 H8 . . 119.6 ?
    N3 C8 H8 . . 119.6 ?
    C8 C9 C8 . 2_656 120.5(11) ?
    C8 C9 H9 . . 119.8 ?
    C8 C9 H9 2_656 . 119.8 ?
loop_
    _geom_torsion_atom_site_label_1
    _geom_torsion_atom_site_label_2
    _geom_torsion_atom_site_label_3
    _geom_torsion_atom_site_label_4
    _geom_torsion_site_symmetry_1
    _geom_torsion_site_symmetry_2
    _geom_torsion_site_symmetry_3
    _geom_torsion_site_symmetry_4
    _geom_torsion
    _geom_torsion_publ_flag
    C5 N1 C1 N2 . . . . 177.8(5) ?
    C5 N1 C1 C2 . . . . -0.9(7) ?
    N2 C1 C2 C3 . . . . -178.1(5) ?
    N1 C1 C2 C3 . . . . 0.5(8) ?
    C1 C2 C3 C4 . . . . -0.3(9) ?
    C2 C3 C4 C5 . . . . 0.3(9) ?
    C3 C4 C5 N1 . . . . -0.6(9) ?
    C1 N1 C5 C4 . . . . 1.0(8) ?
    C8 N3 C6 N4 . . . . 179.8(5) ?
    C8 N3 C6 C7 . . . 2_656 -0.2(5) ?
    C8 N3 C6 N3 . . . 2_656 -0.2(5) ?
    C6 N3 C8 C9 . . . . 0.4(11) ?
    N3 C8 C9 C8 . . . 2_656 -0.2(5) ?
loop_
    _geom_hbond_atom_site_label_D
    _geom_hbond_atom_site_label_H
    _geom_hbond_atom_site_label_A
    _geom_hbond_site_symmetry_A
    _geom_hbond_distance_DH
    _geom_hbond_distance_HA
    _geom_hbond_distance_DA
    _geom_hbond_angle_DHA
    N1 H1 Cl2 6_566 0.860 2.431 3.242 157.62
    N2 H2A Cl2 6_566 0.860 2.582 3.354 149.92
    N2 H2B Cl1 1_565 0.860 2.750 3.558 157.00
    N2 H2B Cl3 1_565 0.860 2.824 3.359 121.95
    N3 H3a Cl3 7_556 0.860 2.702 3.549 168.53
    N3 H3a Cl2 7_556 0.860 2.914 3.337 112.30
    N4 H4A Cl1 . 0.860 2.564 3.358 154.02
data_global
_journal_date_recd_electronic     2011-09-16
_journal_date_accepted     2011-10-19
_journal_name_full     'Acta Crystallographica, Section E'
_journal_year     2011
_journal_volume     67
_journal_issue     11
_journal_page_first     m1602
_journal_page_last     m1602
_journal_paper_category     QM
_journal_coeditor_code     KP2354
_publ_contact_author_name     'Xudong Jin'
_publ_contact_author_address
;
College of Chemistry
Liaoning University
Shenyang 110036
People's Republic of China
;
_publ_contact_author_email     jinxudong@yahoo.com
_publ_contact_author_fax     '86-24-62202380'
_publ_contact_author_phone     '86-24-62202380'
_publ_section_title
;
Tris(2-aminopyridinium) hexachloridoindate(III)
;
loop_
    _publ_author_name
    _publ_author_address
    'Jin, Xu-Dong'
;
College of Chemistry
Liaoning University
Shenyang 110036
People's Republic of China
;
    'Sun, Li-Cai'
;
College of Chemistry
Liaoning University
Shenyang 110036
People's Republic of China
;
    'Wang, Hai-Bo'
;
College of Chemistry
Liaoning University
Shenyang 110036
People's Republic of China
;
    'Ge, Chun-Hua'
;
College of Chemistry
Liaoning University
Shenyang 110036
People's Republic of China
;
