# Supplementary material for: Tris(2-amino­pyridinium) hexa­chlorido­indate(III)
Source: Acta Crystallogr Sect E Struct Rep Online. 2011 Oct 29;67(Pt 11):m1602. doi: 10.1107/S1600536811043285 (PMC3247525; doi:10.1107/S1600536811043285)
Supplement: Supplementary file 2 [file e-67-m1602-Isup2.hkl]

# 
# h,k,l, Fc-squared, Fo-squared, sigma(Fo-squared) and status flag 
# 
data_I
_shelx_title ' 110416j in C2/c' 
_shelx_refln_list_code          4 
_shelx_F_calc_maximum      289.52 
_exptl_crystal_F_000      1216.00 
_reflns_d_resolution_high  0.8404 
 
loop_ 
 _symmetry_equiv_pos_as_xyz 
 'x, y, z' 
 '-x, y, -z+1/2' 
 'x+1/2, y+1/2, z' 
 '-x+1/2, y+1/2, -z+1/2' 
 '-x, -y, -z' 
 'x, -y, z-1/2' 
 '-x+1/2, -y+1/2, -z' 
 'x+1/2, -y+1/2, z-1/2' 
 
_cell_length_a    18.6491 
_cell_length_b    16.2454 
_cell_length_c     8.4004 
_cell_angle_alpha  90.000 
_cell_angle_beta  112.214 
_cell_angle_gamma  90.000 
 
_shelx_F_squared_multiplier     1.000 
 
loop_ 
 _refln_index_h 
 _refln_index_k 
 _refln_index_l 
 _refln_F_squared_calc 
 _refln_F_squared_meas 
 _refln_F_squared_sigma 
 _refln_observed_status 
   4   0   0     6771.58     6846.62    186.55 o 
   6   0   0     8330.00     9355.35    177.74 o 
   8   0   0     2757.75     2729.99     73.96 o 
  10   0   0      478.18      672.29     70.86 o 
  12   0   0       48.33       19.62     35.49 o 
  14   0   0     2109.47     2208.50    142.48 o 
  16   0   0    15089.18    15032.13    487.46 o 
  18   0   0     1852.77     2052.84    163.94 o 
  20   0   0     1633.09     1692.22    156.28 o 
   3   1   0    12234.04    10702.42    456.26 o 
   5   1   0    19385.70    19356.49    339.65 o 
   7   1   0     7451.82     8529.00    139.04 o 
   9   1   0        5.41        3.15      8.46 o 
  11   1   0      856.58      813.56     38.71 o 
  13   1   0        8.45       -4.52     23.85 o 
  15   1   0      826.90      860.37     74.60 o 
  17   1   0        3.27       48.52     51.16 o 
  19   1   0       16.08       14.90     45.04 o 
   4   2   0    10646.17    10714.56    201.21 o 
   6   2   0    11768.25    11769.88    226.98 o 
   8   2   0    34402.81    34312.57    847.07 o 
  10   2   0     6598.29     7260.24    138.65 o 
  12   2   0     1782.73     2039.43     66.13 o 
  14   2   0     6640.15     7172.60    196.03 o 
  16   2   0     6724.51     7053.01    207.85 o 
  18   2   0     2464.96     2533.34    124.35 o 
  20   2   0      408.70      475.69     88.03 o 
   1   3   0     7380.27     7573.94    100.13 o 
   3   3   0     8976.55     9965.83    358.77 o 
   7   3   0    18938.10    18459.84    524.90 o 
   9   3   0     2361.01     2760.25     89.93 o 
  11   3   0     7093.69     7759.78    187.80 o 
  13   3   0      345.71      377.51     38.03 o 
  15   3   0       63.00       25.23     39.78 o 
  17   3   0     2472.39     2326.88    115.66 o 
  19   3   0      104.34      106.22     53.22 o 
   0   4   0      245.23      260.83     36.48 o 
   2   4   0     4539.62     4800.93    218.04 o 
   4   4   0    13322.50    11894.85    181.77 o 
   6   4   0    53200.19    47395.30   1267.27 o 
   8   4   0    22388.89    22838.95    424.45 o 
  10   4   0    20663.66    22243.80    604.42 o 
  12   4   0    12620.43    14081.63    411.89 o 
  14   4   0     6272.50     6473.24    232.58 o 
  16   4   0     1692.55     1652.50     97.56 o 
  18   4   0     1476.58     1436.40     95.94 o 
  20   4   0      929.64      807.18     94.42 o 
   1   5   0     5180.22     5345.05    104.92 o 
   3   5   0     3624.77     3849.91     65.34 o 
   5   5   0     1998.20     2143.60     50.88 o 
   7   5   0      843.47     1099.95     55.10 o 
   9   5   0     3552.81     4157.17    123.43 o 
  11   5   0        4.22       15.71     41.77 o 
  13   5   0     1159.01     1476.39     85.33 o 
  15   5   0      458.26      390.39     90.06 o 
  17   5   0      274.89      166.51     52.43 o 
  19   5   0      100.33       28.43     46.58 o 
   0   6   0     9227.43    10456.25    295.69 o 
   2   6   0      553.31      632.88     24.32 o 
   4   6   0    25140.30    24626.44    390.34 o 
   6   6   0    24083.88    24302.96    417.80 o 
   8   6   0    21442.18    21392.73    411.73 o 
  10   6   0    27737.37    28590.55    625.95 o 
  12   6   0    21115.70    24662.06    716.39 o 
  14   6   0     4961.47     5119.98    165.08 o 
  16   6   0      233.73      105.43     46.13 o 
  18   6   0      870.92      860.81     84.95 o 
   1   7   0      934.63     1090.18     34.17 o 
   3   7   0     9632.86     9841.83    144.26 o 
   5   7   0     4034.50     3271.98     76.27 o 
   7   7   0     4251.55     4958.71    145.82 o 
   9   7   0      792.46      745.34     58.06 o 
  11   7   0      472.16      697.72    128.26 o 
  13   7   0     1330.41      959.48     74.92 o 
  15   7   0      350.64      510.54     66.20 o 
  17   7   0      277.90      329.85     62.81 o 
  19   7   0        8.97      -63.73     49.52 o 
   0   8   0      971.51     1167.60     76.57 o 
   2   8   0    32997.66    32108.40    355.89 o 
   4   8   0    32876.15    32935.55    472.69 o 
   6   8   0     6531.11     6440.78    126.13 o 
   8   8   0      713.71      742.62    121.94 o 
  10   8   0     4515.77     4551.47    292.17 o 
  12   8   0     6164.69     6296.96    285.88 o 
  14   8   0     3224.42     3527.52    140.69 o 
  16   8   0      914.94     1094.86     84.08 o 
  18   8   0     2933.06     2821.90    136.50 o 
   1   9   0      440.61      501.28     31.30 o 
   3   9   0      122.53      182.17     55.81 o 
   5   9   0    11106.17    11447.42    178.07 o 
   7   9   0     8811.63     8648.32    273.85 o 
   9   9   0      216.18       55.37     57.06 o 
  11   9   0      421.65      388.86     57.01 o 
  13   9   0      114.01      132.79     58.02 o 
  15   9   0      362.55      320.12     58.48 o 
  17   9   0       81.45      109.06     73.65 o 
   0  10   0    44219.45    42393.17    748.06 o 
   2  10   0    32734.11    32841.13    421.44 o 
   4  10   0    10683.37    11367.61    152.51 o 
   6  10   0     2835.58     2682.16    100.93 o 
   8  10   0      257.20      164.68     40.00 o 
  10  10   0     1081.71      997.93     75.60 o 
  12  10   0     1663.75     1616.63    161.26 o 
  14  10   0     1653.05     1862.58    166.01 o 
  16  10   0     1689.84     1691.07    139.30 o 
   1  11   0     1577.44     1650.40     55.65 o 
   3  11   0     2897.04     2856.14     73.34 o 
   5  11   0        1.05       18.25     16.26 o 
   7  11   0     1063.84     1156.54    156.01 o 
   9  11   0       13.19      -33.23     27.51 o 
  11  11   0      523.93      392.65     81.70 o 
  13  11   0     1276.44      998.45     83.12 o 
  15  11   0      723.45      870.78     90.27 o 
   0  12   0    20330.74    20781.53    415.62 o 
   2  12   0    13953.43    14026.80    231.83 o 
   4  12   0     5868.16     6120.23    120.78 o 
   6  12   0      496.77      571.38     71.01 o 
   8  12   0     7102.17     7552.18    217.19 o 
  10  12   0      878.14      924.41     78.51 o 
  12  12   0      864.84      899.68     81.22 o 
  14  12   0     1101.34      930.57     90.82 o 
  16  12   0     1891.48     2072.38    128.71 o 
   1  13   0      731.14      743.55     43.40 o 
   3  13   0      925.69      899.84     45.30 o 
   5  13   0     2201.33     2436.54     88.99 o 
   7  13   0     2051.18     1856.10    102.44 o 
   9  13   0     1262.15     1408.39    100.25 o 
  11  13   0      273.77      172.39     67.03 o 
  13  13   0      663.05      672.91     84.46 o 
  15  13   0      239.78       90.75     61.13 o 
   0  14   0     2222.63     2450.09    106.81 o 
   2  14   0      242.01      313.76     34.44 o 
   4  14   0     1580.26     1388.62     57.86 o 
   6  14   0     7499.66     7806.72    449.52 o 
   8  14   0     6578.73     7588.30    516.70 o 
  10  14   0     3778.97     3791.05    219.05 o 
  12  14   0     1089.90      975.20     89.88 o 
  14  14   0     1163.20     1045.31    107.44 o 
   1  15   0       37.30       -9.46     21.65 o 
   3  15   0        0.45      -29.37     19.58 o 
   5  15   0      345.45      321.17     46.92 o 
   7  15   0      234.35      391.40     63.58 o 
   9  15   0        6.64      -57.48     57.64 o 
  11  15   0       51.79       96.02     53.35 o 
   0  16   0       72.14       22.08     38.48 o 
   2  16   0      230.22      154.68     34.60 o 
   4  16   0      653.08      747.06     62.05 o 
   6  16   0     3804.30     3852.98    160.13 o 
   8  16   0     4009.08     3727.82    226.25 o 
  10  16   0     2920.87     3345.94    164.29 o 
   1  17   0      475.84      454.41     55.21 o 
   3  17   0      706.59      752.32     66.07 o 
   5  17   0       96.05      147.21     51.23 o 
   7  17   0       92.87       82.25     52.94 o 
   9  17   0      248.51      171.82     59.87 o 
   0  18   0      734.64      636.92    108.11 o 
   2  18   0     1376.53     1350.35     80.26 o 
   4  18   0     1934.48     2148.25    103.37 o 
   6  18   0      813.27      934.99    102.16 o 
   1  19   0       32.33      -15.97     30.82 o 
   3  19   0      298.51      330.27     59.93 o 
 -21   1   1     2223.44     2362.36    135.18 o 
 -19   1   1     4704.94     4765.94    180.07 o 
 -17   1   1    11823.09    12699.91    311.30 o 
 -15   1   1     4593.40     4834.12    157.38 o 
 -13   1   1      335.06      336.26     30.69 o 
 -11   1   1       94.76      192.15     28.70 o 
  -9   1   1    18727.94    20097.41    258.85 o 
  -7   1   1    26021.11    26971.94    381.96 o 
  -5   1   1    13370.81    13266.61    196.29 o 
  -3   1   1    41960.19    34083.30   1476.05 o 
   1   1   1    28898.05    25628.28    356.84 o 
   3   1   1    52872.98    43332.83   2380.91 o 
   5   1   1    11547.01    11378.48    155.15 o 
   7   1   1    43507.88    41618.80    498.44 o 
   9   1   1    16529.58    16038.92    213.90 o 
  11   1   1     4918.27     4977.83    109.39 o 
  13   1   1     6795.76     6753.41    464.73 o 
  15   1   1     7834.17     8437.41    225.41 o 
  17   1   1     1233.59     1088.87     81.73 o 
  19   1   1       29.13      -22.31     48.43 o 
 -20   2   1      678.58      757.33     87.61 o 
 -18   2   1     1928.61     2071.95    115.53 o 
 -16   2   1     1313.29     1446.81    114.20 o 
 -14   2   1       51.68       -8.50     27.62 o 
 -12   2   1     1843.76     1941.31     64.15 o 
 -10   2   1     2891.00     3099.36     69.82 o 
  -8   2   1     5086.46     5102.31     94.21 o 
  -6   2   1    49397.39    47623.39    653.57 o 
  -4   2   1      668.12      530.40     20.75 o 
  -2   2   1     6602.64     6363.16    100.66 o 
   0   2   1     7252.40     7275.59    103.62 o 
   2   2   1     4069.91     3897.29     60.03 o 
   4   2   1      258.77      255.07     24.18 o 
   6   2   1      183.37      174.11     23.46 o 
   8   2   1     3084.33     2992.89     73.01 o 
  10   2   1     2211.65     2310.56     86.70 o 
  12   2   1     4162.29     4559.65    334.83 o 
  14   2   1     2089.34     1923.97     97.03 o 
  16   2   1      317.72      301.88     56.35 o 
  18   2   1      117.11      116.73     49.61 o 
 -21   3   1     1122.94      991.97    101.60 o 
 -19   3   1     1777.42     1909.40    161.14 o 
 -17   3   1     1363.24     1198.94    104.58 o 
 -15   3   1     7431.05     7944.56    318.95 o 
 -13   3   1    11675.45    12621.90    225.65 o 
 -11   3   1    15784.21    17845.84    650.21 o 
  -9   3   1    18050.83    18641.95    282.34 o 
  -7   3   1    15591.58    16704.34    251.83 o 
  -5   3   1    21839.63    21071.55    446.31 o 
  -3   3   1    22602.16    20944.57    395.51 o 
   1   3   1    36708.39    31496.65    507.68 o 
   3   3   1    11397.90    10754.38    417.60 o 
   5   3   1    14019.93    14706.02    277.34 o 
   7   3   1    15224.03    14953.07    290.31 o 
   9   3   1    11406.44    12195.75    254.48 o 
  11   3   1     5684.88     5880.90    189.94 o 
  13   3   1     4518.39     4855.72    186.09 o 
  15   3   1     2138.66     1835.67    111.56 o 
  17   3   1     2092.94     2179.02    111.36 o 
  19   3   1     1781.21     1631.46    108.96 o 
 -20   4   1       21.56      -44.37     45.62 o 
 -18   4   1      910.17      997.82    131.83 o 
 -16   4   1      618.54      388.92     97.03 o 
 -14   4   1       36.31       20.69     32.61 o 
 -12   4   1      978.58     1031.75     65.35 o 
 -10   4   1     1545.82     1374.95     63.98 o 
  -8   4   1     2121.49     2097.73    101.28 o 
  -6   4   1    23578.59    23258.66    802.10 o 
  -4   4   1       26.37       24.59     10.63 o 
  -2   4   1     1711.30     1790.17     41.15 o 
   0   4   1      631.30      758.90     18.82 o 
   2   4   1    13022.74    13609.15    142.06 o 
   4   4   1     1253.73     1195.95     40.07 o 
   6   4   1     1145.76     1086.87     51.51 o 
   8   4   1     1031.78     1172.26     86.65 o 
  10   4   1     1405.79     1059.07     60.75 o 
  12   4   1     1711.75     1377.11     59.81 o 
  14   4   1     2086.74     2040.68     99.05 o 
  16   4   1       13.36      -38.22     33.63 o 
  18   4   1        2.93      -16.38     67.18 o 
 -19   5   1      154.31      120.02     55.37 o 
 -17   5   1      672.84      471.85     71.67 o 
 -15   5   1     6153.84     6854.32    551.99 o 
 -13   5   1    23516.42    25148.99   1200.09 o 
 -11   5   1    41650.54    44601.06    794.89 o 
  -9   5   1    11575.63    12468.29    381.52 o 
  -7   5   1    14775.25    14293.62    224.92 o 
  -5   5   1    33097.20    31728.10    983.77 o 
  -3   5   1    21043.63    20337.91    257.80 o 
  -1   5   1       13.21        8.25      5.46 o 
   1   5   1    11192.16    11028.98    118.96 o 
   3   5   1    37768.35    34891.93    580.47 o 
   5   5   1    23746.90    23673.25    662.70 o 
   7   5   1      689.56      598.35     42.06 o 
   9   5   1     5464.21     6193.45    161.81 o 
  11   5   1     8156.26     8009.31    200.94 o 
  13   5   1     2146.00     2169.89     78.04 o 
  15   5   1     1300.65     1506.87     86.84 o 
  17   5   1     2518.84     2251.39    114.51 o 
 -20   6   1       35.49      -64.35     42.90 o 
 -18   6   1       56.35       35.84     46.58 o 
 -16   6   1      172.22      145.88     56.72 o 
 -14   6   1     1345.69     1498.17     87.99 o 
 -12   6   1      164.41      341.91    101.94 o 
 -10   6   1      243.77      259.81     42.11 o 
  -8   6   1       10.67       27.58     13.45 o 
  -6   6   1     1907.58     2321.64     60.86 o 
  -4   6   1     1337.10     1403.82     39.12 o 
  -2   6   1      421.74      498.26     58.29 o 
   0   6   1       94.83       83.50     12.06 o 
   2   6   1       29.51       30.33      7.02 o 
   4   6   1       97.44       88.93     14.82 o 
   6   6   1      515.14      490.21     25.23 o 
   8   6   1      361.23      265.27     37.30 o 
  10   6   1       47.85       60.45     28.95 o 
  12   6   1       20.14       -3.46     29.91 o 
  14   6   1       37.76      -45.51     30.34 o 
  16   6   1      240.31      204.27     49.86 o 
  18   6   1       67.35      127.15     76.87 o 
 -19   7   1     1811.94     2032.52    119.34 o 
 -17   7   1      256.14      197.90     80.71 o 
 -15   7   1     1968.71     2222.54    113.78 o 
 -13   7   1    16361.59    17882.26    528.19 o 
 -11   7   1    15509.27    15926.20    637.95 o 
  -9   7   1     3486.01     4316.59    135.32 o 
  -7   7   1    17149.89    17549.65    633.67 o 
  -5   7   1    31025.87    30176.07   1079.18 o 
  -3   7   1    28603.92    27375.63    346.84 o 
  -1   7   1     5736.80     6220.72    102.38 o 
   1   7   1    13211.35    13591.78    183.71 o 
   3   7   1    21335.63    20499.87    214.69 o 
   5   7   1    10240.88    10024.43    146.42 o 
   7   7   1     1118.85     1292.58     66.34 o 
   9   7   1     1985.54     2156.79     91.60 o 
  11   7   1     8445.39     8476.95    301.02 o 
  13   7   1     4671.43     4724.32    159.09 o 
  15   7   1      425.96      418.94     88.29 o 
  17   7   1     2149.78     1956.49    160.65 o 
 -18   8   1     1515.28     1765.96    159.80 o 
 -16   8   1     1052.66      800.75     73.23 o 
 -14   8   1      240.68      352.03     57.68 o 
 -12   8   1     2577.24     2817.20    179.50 o 
  -8   8   1     5901.39     5084.90    125.31 o 
  -6   8   1    10883.14    11408.99    416.74 o 
  -4   8   1     1942.26     2093.88     77.12 o 
  -2   8   1      981.16     1136.57     38.89 o 
   0   8   1      186.50      166.52     14.73 o 
   2   8   1      210.68      159.96     15.62 o 
   4   8   1     1706.49     1766.64     36.90 o 
   6   8   1        4.10      -17.12     11.41 o 
   8   8   1      658.76      812.55     62.89 o 
  10   8   1      835.78      643.49     60.85 o 
  12   8   1      488.64      458.00     63.62 o 
  14   8   1     1887.24     1816.36    103.97 o 
  16   8   1      130.03      211.23     79.17 o 
 -17   9   1     2125.87     2385.22    124.53 o 
 -15   9   1     1437.83     1262.94     89.54 o 
 -13   9   1     1618.55     1619.46     94.65 o 
 -11   9   1     4247.97     4777.15    158.34 o 
  -9   9   1     1975.07     1710.42    136.08 o 
  -7   9   1     5194.77     5408.31    118.74 o 
  -5   9   1    14351.81    14902.85    215.89 o 
  -3   9   1    13989.18    13609.68    199.11 o 
  -1   9   1     9201.14     9250.09    146.68 o 
   1   9   1    11705.36    12093.73    155.74 o 
   3   9   1    11782.80    11677.39    153.10 o 
   5   9   1    11329.16    12061.86    179.57 o 
   7   9   1     4602.33     5156.99    153.78 o 
   9   9   1     7897.93     7738.13    208.35 o 
  11   9   1     7482.44     8023.30    220.88 o 
  13   9   1     3093.47     2893.43    127.51 o 
  15   9   1     1107.42      906.64     87.11 o 
  17   9   1      989.89     1006.64    123.01 o 
 -18  10   1      432.67      494.97    117.50 o 
 -16  10   1        2.41      -29.93     40.23 o 
 -14  10   1      835.00     1137.47     84.82 o 
 -12  10   1      873.34      631.75     73.73 o 
 -10  10   1     2557.50     3193.13    128.50 o 
  -8  10   1        1.01      -30.10     22.52 o 
  -6  10   1     2383.59     2492.95     83.98 o 
  -4  10   1      129.71      140.78     31.76 o 
  -2  10   1      400.08      290.51     27.61 o 
   0  10   1      722.26      718.03     35.55 o 
   2  10   1     3912.03     3915.04     71.22 o 
   4  10   1      217.53      129.16     17.84 o 
   6  10   1      261.63      269.27     33.52 o 
   8  10   1      308.13      196.65     35.33 o 
  10  10   1      385.13      519.27    110.10 o 
  12  10   1     1322.34     1474.64     94.14 o 
  14  10   1      682.72      681.48     77.00 o 
  16  10   1       58.44       58.25     67.91 o 
 -17  11   1     4753.05     4647.74    184.92 o 
 -15  11   1     1370.09     1521.70    101.74 o 
 -13  11   1       31.28      -32.76     71.89 o 
 -11  11   1      203.74       75.07     44.03 o 
  -9  11   1     2851.23     3382.20    173.29 o 
  -7  11   1     5394.80     6025.07    335.13 o 
  -5  11   1     8833.55     8539.15    149.26 o 
  -3  11   1     6308.30     6613.14    124.34 o 
  -1  11   1    16795.46    17037.10    247.36 o 
   1  11   1    10324.35    10379.56    168.93 o 
   3  11   1     4405.34     4625.44     97.77 o 
   5  11   1     8667.40     8603.93    173.15 o 
   7  11   1     6903.56     7474.16    161.02 o 
   9  11   1     4168.46     4319.10    119.66 o 
  11  11   1     3120.61     2933.40    102.08 o 
  13  11   1     1625.36     1802.30    106.43 o 
  15  11   1     2747.53     3218.21    152.24 o 
 -16  12   1      105.10      145.46     59.72 o 
 -14  12   1      559.40      523.85     75.23 o 
 -12  12   1      201.90      170.65     52.19 o 
  -8  12   1      272.29      193.58     49.83 o 
  -6  12   1       29.23      -24.58     16.39 o 
  -4  12   1     3277.54     3505.69     91.20 o 
  -2  12   1     1101.62     1103.56     48.18 o 
   0  12   1      354.16      363.02     32.67 o 
   2  12   1     1418.63     1511.40     55.36 o 
   4  12   1      343.86      307.44     31.40 o 
   6  12   1     1734.27     1764.01     94.83 o 
   8  12   1        0.62       -3.04     37.86 o 
  10  12   1      368.45      263.61     55.79 o 
  12  12   1        1.76       -3.45     36.82 o 
  14  12   1      192.91      222.73     83.31 o 
 -15  13   1     2189.24     2138.56    129.47 o 
 -13  13   1     1422.34     1389.66    102.59 o 
 -11  13   1     1455.79     1350.36     94.77 o 
  -9  13   1     8607.70     8238.14    260.90 o 
  -7  13   1     3560.16     3469.86    141.64 o 
  -5  13   1      167.00      177.64     29.11 o 
  -3  13   1     1017.60     1088.01     50.42 o 
  -1  13   1    11998.63    12620.90    205.72 o 
   1  13   1     5223.87     5275.68    114.15 o 
   3  13   1     1427.48     1484.03     57.43 o 
   5  13   1     2780.14     2937.65     98.85 o 
   7  13   1    13037.64    12239.29    303.41 o 
   9  13   1     3412.32     3532.36    145.66 o 
  11  13   1      491.80      474.20     68.78 o 
  13  13   1      773.45      885.06     88.65 o 
 -14  14   1       97.79      -19.00     41.76 o 
 -12  14   1      467.01      326.63    173.45 o 
 -10  14   1       82.44       47.32     45.05 o 
  -8  14   1      271.26      283.20     61.76 o 
  -6  14   1     2289.77     2091.75     89.21 o 
  -4  14   1      685.45      606.39     43.36 o 
  -2  14   1       42.79       -4.56     22.92 o 
   0  14   1        0.57      -16.35     21.02 o 
   2  14   1      182.80      138.05     29.85 o 
   4  14   1      453.51      330.55     45.21 o 
   6  14   1       39.80       44.50     39.20 o 
   8  14   1       54.61       64.65     44.11 o 
  10  14   1       11.39      -38.21     34.87 o 
  12  14   1      118.59       69.62     49.77 o 
 -13  15   1     1612.82     1696.42    118.63 o 
 -11  15   1     2905.41     3193.35    152.27 o 
  -9  15   1     5978.06     6265.66    213.92 o 
  -7  15   1     3306.43     3669.98    155.62 o 
  -5  15   1      547.40      616.89    110.36 o 
  -3  15   1     2718.86     2634.80     83.81 o 
  -1  15   1     5428.63     5555.96    126.74 o 
   1  15   1     2936.99     3018.90     90.69 o 
   3  15   1      871.20      828.78     58.48 o 
   5  15   1      927.41      907.51     70.73 o 
   7  15   1     2576.89     2801.49    132.68 o 
   9  15   1     1373.79     1320.04    206.25 o 
  11  15   1      131.55      103.15     51.39 o 
 -12  16   1       79.07       84.12     56.19 o 
 -10  16   1      270.18      224.26     86.57 o 
  -8  16   1       24.21       18.79     45.62 o 
  -6  16   1       99.80      111.62     39.62 o 
  -4  16   1      749.08      675.68     50.70 o 
  -2  16   1       56.15       31.26     27.83 o 
   0  16   1      595.23      585.25     52.03 o 
   2  16   1     1541.51     1599.70     69.20 o 
   4  16   1        1.69      -37.72     25.14 o 
   6  16   1      493.11      479.87     71.65 o 
   8  16   1       26.51      -14.61     39.64 o 
  10  16   1      108.08       -1.14     47.79 o 
  -9  17   1     1922.77     1857.87    121.66 o 
  -7  17   1     2774.21     2783.58    143.34 o 
  -5  17   1     1513.40     1439.68     82.35 o 
  -3  17   1     1229.01     1332.75     65.75 o 
  -1  17   1      811.69      838.49     56.17 o 
   1  17   1     1413.00     1354.25     65.87 o 
   3  17   1     1117.74     1183.41     72.77 o 
   5  17   1     1586.05     1439.69     81.58 o 
   7  17   1      788.50      859.94     89.69 o 
  -8  18   1       16.70        4.67     46.44 o 
  -6  18   1       11.87      -33.32     34.66 o 
  -4  18   1      144.15      203.38     48.99 o 
  -2  18   1      412.68      448.63     50.21 o 
   0  18   1       68.34        6.38     29.93 o 
   2  18   1      142.73      190.14     47.06 o 
   4  18   1      161.46      127.97     44.45 o 
   6  18   1      240.98      271.67     69.48 o 
  -3  19   1     2032.38     2302.12    108.94 o 
  -1  19   1      762.83      668.72     59.59 o 
   1  19   1      858.41      960.89     73.86 o 
 -20   0   2      164.08       99.33     83.31 o 
 -18   0   2     5602.82     5677.26    270.63 o 
 -16   0   2     8385.27     9218.14    343.75 o 
 -14   0   2     5247.17     5710.52    234.76 o 
 -12   0   2    13866.62    15530.01    424.46 o 
 -10   0   2    56532.27    55864.48   1686.44 o 
  -8   0   2    33978.70    33925.73    586.45 o 
  -6   0   2    39495.08    38052.87    926.32 o 
  -4   0   2    12547.47    13141.09    348.12 o 
   0   0   2     7156.89     6570.93    195.44 o 
   2   0   2    51382.48    44774.81    866.49 o 
   4   0   2     1594.68     1773.95     45.65 o 
   6   0   2    83819.88    73657.70   1002.38 o 
   8   0   2    46022.79    44923.27    767.13 o 
  10   0   2    21004.29    21316.33    572.15 o 
  12   0   2     2605.86     2740.49    150.22 o 
  14   0   2     6988.59     6335.55    258.98 o 
 -21   1   2       40.52      -66.43     44.29 o 
 -19   1   2       51.33       14.79     44.23 o 
 -17   1   2      160.73      200.10     53.13 o 
 -15   1   2      728.61      797.86     67.27 o 
 -13   1   2      193.50      271.66     29.60 o 
 -11   1   2     1039.66     1109.96     39.40 o 
  -9   1   2     1089.19     1129.04     41.34 o 
  -7   1   2     1740.31     1855.49     48.99 o 
  -5   1   2    29208.80    28594.11    403.10 o 
  -3   1   2      456.82      346.38     17.53 o 
  -1   1   2      315.14      290.64     42.64 o 
   3   1   2     6851.50     7397.77     85.89 o 
   5   1   2     1188.45     1457.70     30.56 o 
   7   1   2     1224.72     1337.00     39.16 o 
   9   1   2      369.81      358.84     25.61 o 
  11   1   2     1870.06     1845.66     81.10 o 
  13   1   2      484.61      542.92     61.52 o 
  15   1   2      780.86      657.47     68.60 o 
 -20   2   2     1184.00     1205.34    126.39 o 
 -18   2   2     5667.25     5509.78    193.91 o 
 -16   2   2    12107.76    12133.42    316.16 o 
 -14   2   2     5054.12     5440.35    172.27 o 
 -12   2   2     5840.48     6207.44    123.64 o 
 -10   2   2    42649.46    44977.86    633.78 o 
  -8   2   2    21550.65    21327.45    316.21 o 
  -6   2   2     1158.23      991.62     33.80 o 
  -4   2   2    12260.35    12707.89    193.66 o 
  -2   2   2     8509.80     7968.82    135.60 o 
   0   2   2    22880.96    20795.15    250.79 o 
   2   2   2    11500.17    11299.25    135.28 o 
   4   2   2    13698.71    13784.22    148.66 o 
   6   2   2    45793.60    44360.33    437.57 o 
   8   2   2    20502.99    20338.16    263.49 o 
  10   2   2     5162.14     5208.42    113.27 o 
  12   2   2     4858.10     4832.04    204.98 o 
  14   2   2     3172.69     3196.10    123.92 o 
  16   2   2     2057.53     1869.89    143.71 o 
 -21   3   2        1.66      -67.97     47.08 o 
 -19   3   2     1650.36     1652.36    107.35 o 
 -17   3   2       35.17      -27.06     39.45 o 
 -15   3   2     6904.39     6868.66    167.11 o 
 -13   3   2       49.24       21.59     50.20 o 
 -11   3   2      432.37      433.14     87.30 o 
  -9   3   2      653.08      563.94     31.50 o 
  -7   3   2     1263.43     1413.19     44.58 o 
  -5   3   2    23520.35    22712.59    330.45 o 
  -3   3   2    47972.33    41022.09   1329.37 o 
  -1   3   2       71.83       73.25      8.80 o 
   1   3   2    64113.22    54082.06    572.30 o 
   3   3   2     2496.51     2211.99     41.58 o 
   5   3   2     4831.62     5218.91     78.23 o 
   7   3   2     2928.81     3089.63     51.14 o 
   9   3   2     1871.50     1792.76     75.25 o 
  11   3   2      611.92      600.53     40.13 o 
  13   3   2     5876.33     5713.57    170.23 o 
  15   3   2      618.37      614.92     93.05 o 
  17   3   2      171.45      250.32     76.34 o 
 -20   4   2     2747.41     2784.94    303.17 o 
 -18   4   2     3647.28     3762.36    153.32 o 
 -16   4   2     3197.45     3311.99    115.54 o 
 -14   4   2     3311.74     3382.75    255.88 o 
 -12   4   2     6698.86     7436.55    845.42 o 
 -10   4   2     1184.15     1282.34    112.69 o 
  -8   4   2    22170.46    25055.70    371.44 o 
  -6   4   2    29052.56    27557.31    399.96 o 
  -2   4   2    67970.10    57993.37   1090.38 o 
   0   4   2    63178.29    53918.45    576.52 o 
   2   4   2    33629.34    31805.74    348.01 o 
   4   4   2    22428.03    21497.18    246.56 o 
   6   4   2       54.05       81.27     21.00 o 
   8   4   2      133.38      133.93     31.15 o 
  10   4   2      411.92      372.32     34.38 o 
  12   4   2     3450.76     3425.62     96.67 o 
  14   4   2     3546.50     3503.48    185.86 o 
  16   4   2     2763.29     2982.83    182.26 o 
 -21   5   2       95.05       65.27     58.91 o 
 -19   5   2      548.26      507.96     76.04 o 
 -17   5   2       49.60      -24.99     54.19 o 
 -15   5   2     1302.64     1283.58     81.21 o 
 -13   5   2       33.05      -39.85     26.57 o 
 -11   5   2     4264.42     5022.63    273.62 o 
  -9   5   2      579.72      543.74     32.29 o 
  -7   5   2     1591.64     1894.44     56.38 o 
  -5   5   2      737.64      687.68     40.10 o 
  -3   5   2     4382.37     5029.96     84.28 o 
  -1   5   2     3070.28     3271.38     53.98 o 
   1   5   2     8239.08     8597.49     99.80 o 
   3   5   2      398.02      434.67     20.44 o 
   5   5   2     3130.33     3050.27     57.56 o 
   7   5   2      566.77      483.80     29.25 o 
   9   5   2      353.77      360.98     68.55 o 
  11   5   2      651.86      684.19     56.96 o 
  13   5   2      496.27      445.53     86.15 o 
  15   5   2      100.48      187.47     66.91 o 
  17   5   2      165.60      303.73     59.26 o 
 -20   6   2     3720.51     4005.45    267.14 o 
 -18   6   2      995.12     1287.31    135.12 o 
 -16   6   2     1709.67     1405.82     86.98 o 
 -14   6   2     9688.87    10160.21    452.58 o 
 -12   6   2     7174.58     8693.54    519.03 o 
 -10   6   2     1226.93     1123.31     46.07 o 
  -8   6   2     1315.40     1089.74     44.39 o 
  -6   6   2    21193.59    21488.47    326.91 o 
  -4   6   2    42503.57    38441.70    471.01 o 
  -2   6   2    34887.59    32651.12    359.25 o 
   0   6   2    44433.05    39943.54    393.77 o 
   2   6   2    59466.16    52486.62    510.38 o 
   4   6   2    20649.25    20047.13    234.84 o 
   6   6   2      277.96      369.46     25.63 o 
   8   6   2       22.41       14.27     15.10 o 
  10   6   2     1942.46     1942.52     62.60 o 
  12   6   2     2182.86     2498.38     73.51 o 
  14   6   2     1178.76      959.43    102.40 o 
  16   6   2     1472.03     1514.15     79.06 o 
 -19   7   2      146.96       58.40     74.50 o 
 -17   7   2       90.05      -10.14     36.30 o 
 -15   7   2      278.24      254.72     60.43 o 
 -13   7   2       94.65      154.17     44.61 o 
 -11   7   2       48.11      143.88     35.53 o 
  -9   7   2     2012.39     1912.44     61.72 o 
  -7   7   2    10318.03    10255.53    182.40 o 
  -5   7   2     5507.79     6498.77    128.24 o 
  -3   7   2     2062.18     1714.16     47.14 o 
  -1   7   2     2934.39     3095.13     56.30 o 
   1   7   2     2648.96     2328.01     41.46 o 
   3   7   2    12248.75    12400.79    156.32 o 
   5   7   2     6425.49     6717.43     99.25 o 
   7   7   2      278.17      168.40     22.63 o 
   9   7   2      115.11       43.37     20.05 o 
  11   7   2      569.05      544.09     41.86 o 
  13   7   2     1633.25     1744.02     67.34 o 
  15   7   2      433.09      325.13     48.41 o 
  17   7   2       25.18       21.38     34.42 o 
 -18   8   2      634.31      729.14     82.58 o 
 -16   8   2     1284.36     1388.41     92.68 o 
 -14   8   2     5961.89     6837.81    447.75 o 
 -12   8   2     8692.17     8432.86    324.28 o 
 -10   8   2     6681.38     6756.70    183.99 o 
  -8   8   2     8148.81     8507.11    221.53 o 
  -6   8   2    18782.23    18484.61    296.74 o 
  -4   8   2    39227.12    39329.04    490.23 o 
  -2   8   2      182.94      153.12     22.05 o 
   0   8   2     3694.10     4034.67     75.19 o 
   2   8   2    18447.01    18631.80    201.27 o 
   4   8   2    12406.13    12563.61    161.52 o 
   6   8   2     2050.82     1814.98     52.89 o 
   8   8   2     4025.26     4242.17     93.34 o 
  10   8   2     8897.37     9210.21    163.32 o 
  12   8   2     5243.76     5140.32    117.77 o 
  14   8   2      446.73      576.31     56.68 o 
  16   8   2      883.66      763.97     79.09 o 
 -19   9   2      252.14      254.76    106.31 o 
 -17   9   2        8.64      -28.89     37.80 o 
 -15   9   2      187.40      187.38     54.00 o 
 -13   9   2      104.74       33.84     39.54 o 
 -11   9   2      314.77      247.00     47.33 o 
  -9   9   2     1025.99      794.00     63.74 o 
  -7   9   2       26.26       71.14     57.02 o 
  -5   9   2     7649.12     7685.73    132.80 o 
  -3   9   2     4430.37     4138.34     93.59 o 
   1   9   2     9075.34     9351.28    129.83 o 
   3   9   2     4000.12     3910.42     71.76 o 
   5   9   2       81.76      102.49     24.26 o 
   7   9   2      630.02      633.58     44.58 o 
   9   9   2     1120.22     1079.26     61.55 o 
  11   9   2      650.10      645.21     84.25 o 
  13   9   2      709.20      748.24     62.84 o 
  15   9   2      261.78      128.22     49.68 o 
 -18  10   2     1533.19     1465.82    107.68 o 
 -16  10   2     1473.58     1492.84    158.69 o 
 -14  10   2     5784.87     6113.92    196.76 o 
 -12  10   2    12304.43    12207.09    618.56 o 
 -10  10   2     5740.28     6239.11    186.17 o 
  -8  10   2    10808.71    10880.82    277.44 o 
  -6  10   2     6056.17     5964.05    133.17 o 
  -4  10   2     1680.57     2010.41     59.80 o 
  -2  10   2     1805.59     1779.34     58.58 o 
   0  10   2        7.77       -3.19     11.03 o 
   2  10   2     1282.80     1246.62     38.92 o 
   4  10   2     7599.91     7621.06    131.10 o 
   6  10   2     9995.81     9720.26    189.80 o 
   8  10   2    18892.38    19710.53    334.28 o 
  10  10   2     8371.33     8881.08    193.11 o 
  12  10   2     2706.41     2863.66    103.84 o 
  14  10   2      808.84      767.31     62.70 o 
 -17  11   2      107.84       57.10     52.38 o 
 -15  11   2      414.27      447.46     68.52 o 
 -13  11   2     1146.13     1232.32     90.15 o 
 -11  11   2      776.48      550.24    128.65 o 
  -9  11   2       57.39      -14.86     33.11 o 
  -7  11   2     2411.17     2370.64    143.05 o 
  -5  11   2      530.82      420.63     34.59 o 
  -3  11   2      107.31      120.29     22.31 o 
  -1  11   2        4.07       -8.30     13.51 o 
   1  11   2      705.17      642.35     35.77 o 
   3  11   2     2710.45     2597.63     70.26 o 
   5  11   2      615.93      694.96     61.10 o 
   7  11   2      657.45      573.47     52.23 o 
   9  11   2      407.64      451.96     50.71 o 
  11  11   2       92.46       91.24     37.13 o 
  13  11   2       33.89       13.91     32.92 o 
 -16  12   2     2020.19     1782.92    113.64 o 
 -14  12   2     2725.39     2235.57    271.44 o 
 -12  12   2     1701.60     2133.71    114.87 o 
 -10  12   2    10150.39    10275.37    505.28 o 
  -8  12   2     4523.11     3683.19    232.19 o 
  -6  12   2     1938.67     2201.19    116.83 o 
  -4  12   2     2629.66     2616.69     77.54 o 
  -2  12   2     4693.28     4752.06    119.61 o 
   0  12   2     1489.14     1494.23     54.50 o 
   2  12   2     3043.21     3246.83     99.41 o 
   4  12   2      733.24      814.08     61.00 o 
   6  12   2     9720.67    10452.80    265.79 o 
   8  12   2     7001.23     7019.55    345.40 o 
  10  12   2     2849.09     2617.23    124.60 o 
  12  12   2      914.21      834.94     77.60 o 
 -15  13   2       19.30       19.51     47.28 o 
 -13  13   2       16.18      -58.63     39.09 o 
 -11  13   2      546.51      564.48    100.75 o 
  -9  13   2      370.31      272.00     62.02 o 
  -7  13   2     1278.06     1254.68     65.91 o 
  -5  13   2     4057.34     4157.37    102.46 o 
  -3  13   2      342.72      303.61     34.46 o 
  -1  13   2      991.63      942.28     48.48 o 
   1  13   2     1715.25     1611.75     60.76 o 
   3  13   2     2320.07     2197.97     70.59 o 
   5  13   2     2745.79     2712.72    121.63 o 
   7  13   2       46.71      -25.90     35.68 o 
   9  13   2        9.16      -46.15     31.65 o 
  11  13   2       57.49        6.79     42.81 o 
 -14  14   2      416.89      478.84     75.12 o 
 -12  14   2      376.85      234.04     68.44 o 
 -10  14   2     1989.14     2270.38    122.27 o 
  -8  14   2     3328.44     3611.13    149.98 o 
  -6  14   2     2788.37     2243.56     77.37 o 
  -4  14   2     1634.63     1612.34     64.24 o 
  -2  14   2     7980.06     8394.85    182.16 o 
   0  14   2    10595.19    10492.57    185.63 o 
   2  14   2     3582.29     3659.61     96.28 o 
   4  14   2     2912.05     2818.97     99.64 o 
   6  14   2     1433.07     1617.82     98.60 o 
   8  14   2      255.41      281.03     57.40 o 
  10  14   2       79.32       60.29     43.84 o 
 -13  15   2        3.11      -56.38     37.58 o 
 -11  15   2      267.75      234.36     61.91 o 
  -9  15   2       40.94        4.28     42.59 o 
  -7  15   2      126.36      152.56     51.41 o 
  -5  15   2      108.49       96.84     30.34 o 
  -3  15   2        0.81       54.05     28.93 o 
  -1  15   2        1.57       14.99     27.41 o 
   1  15   2      540.81      631.33     48.27 o 
   3  15   2      201.22      163.64     39.19 o 
   5  15   2        4.06      -39.60     29.28 o 
   7  15   2        4.51      -41.35     34.39 o 
   9  15   2       69.88       61.41     49.04 o 
 -12  16   2      514.12      437.39     75.79 o 
 -10  16   2      614.04      494.64     85.42 o 
  -8  16   2     1566.18     1340.82     99.80 o 
  -6  16   2     2028.16     2190.59     97.58 o 
  -4  16   2     3444.85     3747.50    106.18 o 
  -2  16   2     5279.61     5476.51    131.78 o 
   0  16   2     7383.95     7932.00    163.24 o 
   2  16   2     2765.29     2833.25    106.24 o 
   4  16   2     1211.38     1361.28     75.70 o 
   6  16   2      469.54      380.05     65.38 o 
   8  16   2       98.92       62.03     49.48 o 
  -9  17   2       90.51       89.03     54.16 o 
  -7  17   2     1176.64     1116.13     94.75 o 
  -5  17   2      848.09      724.01     66.71 o 
  -3  17   2        4.47       -6.22     27.14 o 
  -1  17   2        6.90       14.75     29.51 o 
   1  17   2        0.84      -34.96     30.15 o 
   3  17   2      515.17      503.39     59.13 o 
   5  17   2      975.87      932.65     85.88 o 
   7  17   2        8.08      -30.28     44.06 o 
  -6  18   2     2167.46     2467.30    111.32 o 
  -4  18   2     2094.37     2044.42     84.71 o 
  -2  18   2      965.74      932.52     60.93 o 
   0  18   2      705.99      582.19     62.15 o 
   2  18   2     1373.33     1551.58    151.46 o 
   4  18   2      972.65     1057.16     75.84 o 
 -21   1   3        5.55      -64.05     42.70 o 
 -19   1   3     2793.57     2602.20    128.30 o 
 -17   1   3     6343.10     6658.04    203.03 o 
 -15   1   3    10094.25    10783.81    207.67 o 
 -13   1   3    17771.56    18803.39    263.43 o 
 -11   1   3    48193.15    49003.06    599.66 o 
  -9   1   3    64502.88    62406.09    863.54 o 
  -7   1   3    17627.46    18225.35    277.07 o 
  -5   1   3     1998.80     2593.35    138.85 o 
  -3   1   3     9953.85    10180.02    127.15 o 
  -1   1   3     5854.76     5767.69     95.12 o 
   1   1   3    14977.34    14826.86    176.87 o 
   3   1   3    12982.36    12952.12    142.79 o 
   5   1   3    11570.77    12499.62    142.82 o 
   7   1   3    14609.51    14209.60    163.82 o 
   9   1   3     3623.71     3801.58     73.89 o 
  11   1   3      909.14      850.80     51.65 o 
  13   1   3     4593.22     4433.18    158.71 o 
  15   1   3     2393.34     2221.91    116.54 o 
  17   1   3      659.26      561.15     79.49 o 
 -22   2   3        1.20      -60.22     54.46 o 
 -20   2   3       30.42       -6.59     44.78 o 
 -18   2   3     2164.32     1977.34    119.22 o 
 -16   2   3    11138.81    11616.82    225.48 o 
 -14   2   3     1700.82     1715.77     68.37 o 
 -12   2   3     1285.48     1225.59     51.61 o 
 -10   2   3     9669.21    10960.29    189.70 o 
  -8   2   3      125.98       79.79     45.76 o 
  -6   2   3     7875.84     8454.36    145.87 o 
  -4   2   3    24378.40    24474.72    355.67 o 
  -2   2   3     1352.47     1331.65     30.17 o 
   0   2   3     3466.10     3717.69     60.22 o 
   2   2   3     4718.07     4794.19     73.41 o 
   4   2   3     4679.79     5273.11     72.03 o 
   6   2   3       74.51       92.53     18.72 o 
   8   2   3      630.15      615.55     30.05 o 
  10   2   3      268.38      331.31     59.60 o 
  12   2   3      433.71      354.91     55.01 o 
  14   2   3      103.20       44.35     40.35 o 
  16   2   3      670.34      593.46     78.11 o 
 -21   3   3     3463.05     3479.52    187.09 o 
 -19   3   3     2494.91     2415.64    241.74 o 
 -17   3   3     3986.91     4492.93    233.23 o 
 -15   3   3     8043.55     7956.47    289.87 o 
 -13   3   3     5122.77     5431.18    166.45 o 
 -11   3   3     4056.34     4319.24    109.18 o 
  -9   3   3     9180.73     9760.73    172.11 o 
  -7   3   3    16999.80    18062.86    381.86 o 
  -5   3   3    33702.54    33762.98    482.20 o 
  -3   3   3    27765.47    25002.47    315.19 o 
  -1   3   3    28430.34    27125.82    304.14 o 
   1   3   3    14938.93    14549.02    176.17 o 
   3   3   3     4112.90     4030.59     58.33 o 
   5   3   3    10572.32    10819.67    130.68 o 
   7   3   3     9517.00    10034.09    162.20 o 
   9   3   3     3718.04     3421.07     81.40 o 
  11   3   3     3422.94     3675.89    106.04 o 
  13   3   3     1936.20     1682.76     97.28 o 
  15   3   3     1723.36     1652.96    102.29 o 
 -20   4   3        1.20       -5.18     45.89 o 
 -18   4   3      987.13      878.88    108.80 o 
 -16   4   3     2690.85     2830.47    178.16 o 
 -14   4   3     1298.90     1212.08    113.09 o 
 -12   4   3      159.93      140.24     25.72 o 
 -10   4   3     4532.05     4370.16    171.62 o 
  -8   4   3        0.08      -20.98     21.69 o 
  -6   4   3     2243.23     2060.82     67.43 o 
  -4   4   3    12514.99    12600.79    203.76 o 
  -2   4   3      826.29      733.01     25.16 o 
   0   4   3    11214.20    11404.14    128.50 o 
   2   4   3     2327.46     2310.03     71.85 o 
   4   4   3      834.78      820.18     29.69 o 
   6   4   3      160.57      148.63     15.69 o 
   8   4   3     1350.25     1119.83     44.62 o 
  10   4   3       48.67       13.97     23.88 o 
  12   4   3      646.70      669.51     56.56 o 
  14   4   3       65.24       58.29     40.43 o 
  16   4   3      432.74      389.86     68.77 o 
 -21   5   3     6458.15     7203.34    299.91 o 
 -19   5   3     4960.05     5399.07    464.35 o 
 -17   5   3     4086.85     3772.11    303.51 o 
 -15   5   3     2322.11     2489.32    128.84 o 
 -13   5   3      897.05      844.17     88.60 o 
 -11   5   3      695.17      753.40     47.65 o 
  -9   5   3       16.45       26.35     37.99 o 
  -7   5   3    19479.48    19946.17    338.65 o 
  -5   5   3    68130.48    60466.41   1809.16 o 
  -3   5   3    33766.09    31334.87    442.43 o 
  -1   5   3    23303.15    22563.56    234.61 o 
   1   5   3    29909.51    28890.27    294.17 o 
   3   5   3    25300.77    24988.99    288.79 o 
   5   5   3     2058.70     2162.19     49.80 o 
   7   5   3     1413.67     1197.42     45.09 o 
   9   5   3     7376.58     7516.62    137.54 o 
  11   5   3     5228.06     4850.39    156.92 o 
  13   5   3     1146.51     1224.67     66.30 o 
  15   5   3      726.27      679.09     78.48 o 
 -20   6   3      108.33      165.14     63.39 o 
 -18   6   3      866.01      733.73     73.39 o 
 -16   6   3      454.28      485.35     62.88 o 
 -14   6   3      141.52       88.98     50.66 o 
 -12   6   3       82.95       57.52     29.37 o 
 -10   6   3      577.79      493.11     47.92 o 
  -8   6   3     4205.52     4256.86    266.69 o 
  -4   6   3     1218.92     1376.99     42.93 o 
  -2   6   3       32.16       34.44     13.35 o 
   0   6   3     1845.29     1763.58     36.90 o 
   2   6   3      419.98      387.92     23.77 o 
   4   6   3      324.29      287.96     22.15 o 
   6   6   3        9.26      -18.11     12.07 o 
   8   6   3      180.60      120.40     25.90 o 
  10   6   3      168.09       93.11     28.27 o 
  12   6   3        1.63      -33.59     22.39 o 
  14   6   3       22.24      -44.93     34.34 o 
  16   6   3        0.22       -6.39     43.78 o 
 -19   7   3     2007.13     1731.54    160.42 o 
 -17   7   3     1017.25     1015.88     80.26 o 
 -15   7   3     3601.53     4193.92    274.96 o 
 -13   7   3     8324.18     8502.10    605.53 o 
 -11   7   3      711.51      685.79     42.46 o 
  -9   7   3      815.08     1061.15     48.88 o 
  -7   7   3    23063.40    22406.24    349.91 o 
  -5   7   3    30085.52    27504.57    414.13 o 
  -3   7   3     9215.26     9156.33    142.82 o 
  -1   7   3     8313.09     8889.39    122.50 o 
   1   7   3    13236.75    13659.17    144.71 o 
   3   7   3    14545.78    13894.47    199.81 o 
   5   7   3     3613.63     3690.20     80.62 o 
   7   7   3     2755.38     2768.71     73.16 o 
   9   7   3     5906.50     6032.66    152.84 o 
  11   7   3     5608.88     5774.35    148.45 o 
  13   7   3      723.85      682.46     54.54 o 
  15   7   3      188.82      123.01     50.86 o 
 -20   8   3       16.80      -66.68     69.52 o 
 -18   8   3     1063.83     1077.58    128.61 o 
 -16   8   3     4251.65     4605.42    191.34 o 
 -12   8   3     1855.59     1854.68    107.99 o 
 -10   8   3     1222.92     1092.75     52.34 o 
  -6   8   3    10254.15     9986.15    186.26 o 
  -4   8   3    10003.78    10543.03    164.56 o 
  -2   8   3     1392.50     1381.47     43.48 o 
   0   8   3     3374.25     3339.40     57.02 o 
   2   8   3     2402.23     2348.05     46.63 o 
   4   8   3       12.73       -4.92     13.46 o 
   6   8   3      241.91      294.74     63.39 o 
   8   8   3      141.32      139.20     26.56 o 
  10   8   3        1.47      -15.42     23.48 o 
  12   8   3      100.11       26.23     31.24 o 
  14   8   3        6.28      -29.74     35.75 o 
 -19   9   3      591.33      407.17     75.46 o 
 -17   9   3     1719.44     1794.05    108.43 o 
 -15   9   3     5179.21     4901.52    172.22 o 
 -13   9   3    15833.84    17276.51    382.40 o 
 -11   9   3    15798.62    17127.74    370.76 o 
  -9   9   3     7824.98     6817.16    148.15 o 
  -7   9   3     4900.85     5364.48    126.13 o 
  -5   9   3     5397.09     5908.76    113.32 o 
  -3   9   3     1033.15     1164.04     80.23 o 
  -1   9   3     2956.42     3249.89     65.13 o 
   1   9   3     7020.32     7037.42    108.41 o 
   3   9   3     9837.96    10255.68    164.20 o 
   5   9   3     6350.43     6351.18    158.23 o 
   7   9   3     4025.88     3976.71    146.28 o 
   9   9   3     3738.93     3377.22    118.64 o 
  11   9   3     2049.90     2199.72     88.98 o 
  13   9   3      356.94      328.00     48.32 o 
 -18  10   3       38.62      -53.95     44.96 o 
 -16  10   3     1036.84      893.30     80.86 o 
 -14  10   3       15.89       57.79     45.52 o 
 -12  10   3     2231.11     2247.45    112.41 o 
 -10  10   3     1058.70     1456.98     86.79 o 
  -8  10   3     1866.38     2192.33     78.30 o 
  -6  10   3        8.84      -25.46     16.97 o 
  -4  10   3     1288.23     1416.78     51.36 o 
  -2  10   3      460.19      424.00     26.77 o 
   0  10   3      951.19      905.03     34.87 o 
   2  10   3        1.94      -15.45     12.65 o 
   4  10   3     1162.49     1047.58     55.03 o 
   6  10   3       48.31       52.40     33.23 o 
   8  10   3      787.54      715.07     54.01 o 
  10  10   3       10.54      -31.92     25.27 o 
  12  10   3       86.92      105.15     36.85 o 
 -17  11   3     2047.58     2062.26    120.23 o 
 -15  11   3     2414.88     2674.97    129.85 o 
 -13  11   3     5714.58     5580.81    186.61 o 
 -11  11   3    22156.59    21288.13    627.26 o 
  -9  11   3    15889.86    16573.53    310.26 o 
  -7  11   3     4681.84     4487.27    190.25 o 
  -5  11   3      760.34      602.06     40.63 o 
  -3  11   3      676.34      687.94     38.57 o 
  -1  11   3     2984.99     3003.06     77.83 o 
   1  11   3     2008.01     1884.80     60.08 o 
   3  11   3     2402.77     2484.84     69.21 o 
   5  11   3     5415.39     5651.14    137.50 o 
   7  11   3     2073.11     2072.84     82.35 o 
   9  11   3     1538.08     1464.85     73.46 o 
  11  11   3      993.05      769.34     65.32 o 
  13  11   3     1207.02     1231.51     76.02 o 
 -16  12   3      607.79      600.33     80.02 o 
 -14  12   3      159.74      201.79     55.66 o 
 -12  12   3       24.94       12.99     71.28 o 
 -10  12   3       23.16       -1.88     42.06 o 
  -8  12   3     2501.69     2144.68     90.61 o 
  -6  12   3     1331.72     1112.21     52.86 o 
  -4  12   3      211.71      116.16     25.90 o 
  -2  12   3       10.93      -26.32     17.55 o 
   0  12   3       49.86       20.14     21.29 o 
   2  12   3     1373.23     1273.90     52.79 o 
   4  12   3     1385.52     1307.71     82.99 o 
   6  12   3      125.01      110.44     44.08 o 
   8  12   3      836.36      575.99    100.40 o 
  10  12   3      146.43       99.21     45.15 o 
  12  12   3      110.23        2.53     44.88 o 
 -15  13   3     1443.14     1228.94     96.90 o 
 -13  13   3      368.19      317.09     63.02 o 
 -11  13   3     3658.22     3301.17    143.33 o 
  -9  13   3     4174.73     4093.50    156.63 o 
  -7  13   3     1778.78     1892.39     80.03 o 
  -5  13   3      997.99      959.34     51.36 o 
  -3  13   3    10086.46    10285.03    182.67 o 
  -1  13   3     8581.19     9177.12    167.31 o 
   1  13   3     2131.39     1967.15     68.44 o 
   3  13   3      300.99      254.05     41.02 o 
   5  13   3     3971.07     3838.21    162.29 o 
   7  13   3     2739.72     2807.95    128.58 o 
   9  13   3      156.72      222.59     55.11 o 
  11  13   3      200.05      137.85     52.59 o 
 -14  14   3      116.48       42.68     47.35 o 
 -12  14   3       26.43       41.60     41.28 o 
 -10  14   3       39.31       20.73     42.73 o 
  -8  14   3      206.48      131.32     49.58 o 
  -6  14   3      659.29      603.01     47.64 o 
  -4  14   3      686.34      756.96     50.04 o 
  -2  14   3      570.08      536.78     47.51 o 
   0  14   3      652.98      723.34     49.64 o 
   2  14   3      158.73      135.25     36.66 o 
   4  14   3       26.94      -23.69     32.30 o 
   6  14   3       67.58       65.04     40.91 o 
   8  14   3       96.96      -22.52     46.98 o 
  10  14   3        1.79      -58.60     40.61 o 
 -13  15   3        2.39      -57.42     38.28 o 
 -11  15   3      159.38      114.85     49.35 o 
  -9  15   3     1801.56     1470.77    100.05 o 
  -7  15   3     1460.67     1566.79     78.73 o 
  -5  15   3     3405.14     3358.11     99.22 o 
  -3  15   3     9949.42    10302.05    192.39 o 
  -1  15   3     5406.67     5585.15    129.48 o 
   1  15   3      864.53      859.57     60.00 o 
   3  15   3      711.20      571.76     70.31 o 
   5  15   3     1204.91     1299.22    101.40 o 
   7  15   3     1597.64     1636.16    105.63 o 
 -12  16   3      167.06       85.91     51.52 o 
 -10  16   3       88.65       33.94     42.80 o 
  -8  16   3     1194.87     1150.15     92.28 o 
  -6  16   3       78.11       69.38     30.51 o 
  -4  16   3       45.12       21.90     27.76 o 
  -2  16   3       75.64       61.01     33.02 o 
   0  16   3      282.81      339.87     42.03 o 
   2  16   3      135.95      148.49     48.58 o 
   4  16   3      602.05      575.12     77.60 o 
   6  16   3       92.81       37.05     43.65 o 
  -9  17   3      828.69      818.14    149.03 o 
  -7  17   3     1080.52      969.65     89.43 o 
  -5  17   3     1656.36     1637.53     74.56 o 
  -3  17   3     1571.29     1623.60     73.14 o 
  -1  17   3     2251.14     2357.12     87.01 o 
   1  17   3     1837.64     1794.67    111.62 o 
   3  17   3     1570.17     1570.57    106.96 o 
   5  17   3     1066.93     1056.30     93.13 o 
  -6  18   3      733.53      886.12     78.39 o 
  -4  18   3        0.71      -30.63     30.42 o 
  -2  18   3        1.40      -36.77     24.51 o 
   0  18   3       20.33      -21.89     42.87 o 
 -22   0   4       90.03       69.44     83.93 o 
 -20   0   4     2274.55     2290.20    174.90 o 
 -18   0   4     8068.23     7890.20    327.73 o 
 -16   0   4     8670.55     8785.57    226.40 o 
 -14   0   4     2250.89     2263.26     94.73 o 
 -12   0   4    12785.88    13517.38    287.66 o 
 -10   0   4    15720.69    15975.40    528.46 o 
  -8   0   4    20580.51    21177.76    574.91 o 
  -6   0   4     5715.07     5874.39    209.54 o 
  -4   0   4    56899.18    52513.54   1293.14 o 
  -2   0   4    53581.28    48518.71   1419.53 o 
   0   0   4    13610.79    12934.54    271.01 o 
   2   0   4       10.92       14.11     10.57 o 
   4   0   4    13754.55    13716.66    292.33 o 
   6   0   4     7183.81     7405.90    187.31 o 
   8   0   4       26.22       11.19     40.39 o 
  10   0   4      521.82      388.36     76.72 o 
  12   0   4     2434.55     2127.03    152.75 o 
  14   0   4     3664.49     3657.69    216.37 o 
 -21   1   4        5.89      -32.54     46.50 o 
 -19   1   4        8.20      -21.81     43.44 o 
 -17   1   4       39.17      129.19     66.49 o 
 -15   1   4      301.44      300.67     34.69 o 
 -13   1   4      113.16      149.95     40.15 o 
 -11   1   4      316.15      389.98     37.31 o 
  -9   1   4     3798.95     3722.19     90.73 o 
  -7   1   4      199.18      211.65     25.41 o 
  -5   1   4     6954.58     7249.07    134.62 o 
  -3   1   4        0.04      -21.47     14.32 o 
  -1   1   4        8.55      -17.04     18.34 o 
   1   1   4      141.15       90.82     24.90 o 
   3   1   4    16198.92    16419.75    203.72 o 
   5   1   4     3849.94     4021.07     88.93 o 
   7   1   4     1765.97     1725.87     56.15 o 
   9   1   4       33.76       43.18     42.46 o 
  11   1   4      459.03      345.71     57.09 o 
  13   1   4       56.23       87.29     45.30 o 
  15   1   4      136.33      112.09     51.16 o 
 -22   2   4      840.76      610.93     89.26 o 
 -20   2   4     2245.02     2173.46    121.73 o 
 -18   2   4     9005.36     8951.65    249.68 o 
 -16   2   4     5989.81     6203.92    150.37 o 
 -14   2   4      463.86      603.53     38.94 o 
 -12   2   4    11397.41    12090.03    262.44 o 
 -10   2   4    21871.29    23012.89    356.18 o 
  -8   2   4     3712.73     3555.56     86.09 o 
  -6   2   4    15051.15    15612.61    248.19 o 
  -4   2   4    27906.10    27820.42    354.19 o 
  -2   2   4    37151.98    33988.12    537.09 o 
   0   2   4    21161.40    21243.34    250.92 o 
   2   2   4     4287.26     4235.06     72.99 o 
   4   2   4     9713.17    10257.41    142.53 o 
   6   2   4     4890.64     4980.08    128.49 o 
   8   2   4      320.14      371.91     40.28 o 
  10   2   4     1334.51     1207.31     78.73 o 
  12   2   4     1639.57     1642.59     95.61 o 
  14   2   4     2164.25     2078.79    114.38 o 
 -21   3   4      100.31       85.69     57.54 o 
 -19   3   4       84.24       33.81     45.72 o 
 -17   3   4     3715.52     3516.11    112.30 o 
 -15   3   4     2474.01     2391.13    174.79 o 
 -13   3   4      831.81      623.26     43.82 o 
 -11   3   4     1156.93     1135.12     52.39 o 
  -9   3   4     5024.29     5230.33    193.96 o 
  -7   3   4     1872.15     1772.84    108.82 o 
  -5   3   4      337.63      314.11     43.13 o 
  -3   3   4      223.90      201.75     98.17 o 
  -1   3   4     1893.34     1783.31     43.24 o 
   1   3   4     3861.37     4129.52     72.31 o 
   3   3   4    12678.14    12799.27    186.71 o 
   5   3   4     2997.83     2936.89     63.11 o 
   7   3   4      898.93      981.30     53.86 o 
   9   3   4     1414.33     1325.30     65.38 o 
  11   3   4      100.28       75.12     38.31 o 
  13   3   4      192.48      112.91     47.15 o 
  15   3   4      737.48      640.77     83.58 o 
 -20   4   4     2332.45     2065.22    121.78 o 
 -18   4   4     2854.80     2794.04    103.28 o 
 -16   4   4     1944.53     2000.46    102.52 o 
 -14   4   4    10977.73    11929.88    867.73 o 
 -12   4   4    11266.20    11705.45    465.49 o 
 -10   4   4    13323.83    14407.25    520.69 o 
  -8   4   4    16542.48    19066.67    358.05 o 
  -6   4   4     7113.50     7068.65    176.46 o 
  -4   4   4     1729.28     1862.72     86.88 o 
  -2   4   4     4496.48     5071.70     92.13 o 
   0   4   4     1296.32     1271.06     42.82 o 
   2   4   4    12247.65    12256.26    162.62 o 
   4   4   4     7465.63     7195.43    111.55 o 
   6   4   4     9375.63     9657.61    159.19 o 
   8   4   4    10750.69    10983.60    215.65 o 
  10   4   4     6613.61     6600.98    197.67 o 
  12   4   4     2561.53     2164.28    110.46 o 
  14   4   4      413.56      393.58    120.02 o 
 -21   5   4       79.88       50.87     54.08 o 
 -19   5   4      329.10      343.82     65.01 o 
 -17   5   4      878.87      696.74     73.29 o 
 -15   5   4      576.30      586.88     66.16 o 
 -13   5   4     1985.33     2013.02     77.24 o 
 -11   5   4        0.94       -4.85     37.75 o 
  -9   5   4     2419.45     2842.24     82.03 o 
  -7   5   4     3331.59     3816.56     94.43 o 
  -5   5   4      226.35      307.28     49.36 o 
  -3   5   4     1070.24     1013.08     31.43 o 
  -1   5   4      520.04      596.40     36.01 o 
   1   5   4       92.83       67.13     16.17 o 
   3   5   4     3326.23     3189.29     66.00 o 
   5   5   4       81.75       81.41     21.55 o 
   7   5   4      542.29      562.47     39.19 o 
   9   5   4       62.69      126.69     36.54 o 
  11   5   4      157.07      147.48     48.82 o 
  13   5   4       29.24        6.66     37.86 o 
 -20   6   4     3003.39     3196.77    152.54 o 
 -18   6   4      423.81      478.50     69.50 o 
 -16   6   4     4817.04     4544.62    471.09 o 
 -14   6   4    12674.97    12934.10   1127.66 o 
 -12   6   4     5102.05     6601.52    417.50 o 
 -10   6   4     2437.93     2096.66     83.43 o 
  -8   6   4     8460.13     8777.17    285.02 o 
  -6   6   4    11522.12    12038.87    211.24 o 
  -4   6   4     5252.54     5123.52     94.74 o 
  -2   6   4      135.71      167.61     15.36 o 
   0   6   4     6859.62     6396.34     87.91 o 
   2   6   4    11591.95    12179.52    164.68 o 
   4   6   4     7657.19     8008.46    122.44 o 
   6   6   4     5887.45     6244.23    147.31 o 
   8   6   4     9948.63    10007.12    172.82 o 
  10   6   4     6759.50     6750.23    176.27 o 
  12   6   4     1279.33     1064.55     81.28 o 
  14   6   4       38.86      -43.97     36.85 o 
 -19   7   4       83.52      126.89     53.96 o 
 -17   7   4      178.19       91.65     46.75 o 
 -15   7   4        0.04      -48.12     36.45 o 
 -13   7   4      171.68      117.63     42.79 o 
  -9   7   4        0.03      -25.21     16.81 o 
  -7   7   4     2375.70     2375.27     76.58 o 
  -5   7   4     1098.45      929.47     55.75 o 
  -1   7   4     1466.39     1590.49     38.16 o 
   1   7   4     4515.63     4550.73     82.92 o 
   3   7   4     2551.55     2507.73     59.65 o 
   5   7   4     1813.78     1744.73     57.43 o 
   7   7   4      292.25      307.93     35.57 o 
   9   7   4      532.88      616.49     47.27 o 
  11   7   4      458.68      562.27     58.00 o 
  13   7   4      455.92      353.85     63.99 o 
 -20   8   4     2026.95     2068.32    201.46 o 
 -18   8   4      972.81      919.87     81.92 o 
 -16   8   4     4090.71     4047.06    370.00 o 
 -14   8   4     8524.61     8753.91    741.45 o 
 -12   8   4     4497.90     4416.62    208.09 o 
 -10   8   4     5025.84     5616.40    160.63 o 
  -8   8   4     4463.35     4806.38    118.04 o 
  -6   8   4    16639.70    16338.49    285.40 o 
  -4   8   4     4437.28     4390.61    104.44 o 
  -2   8   4     1176.64     1122.61     37.42 o 
   0   8   4    10073.00     9867.46    252.59 o 
   2   8   4    14182.88    14369.60    250.08 o 
   4   8   4     3067.42     3094.65     78.45 o 
   6   8   4      808.53      657.22     39.54 o 
   8   8   4     2432.26     2518.62     77.79 o 
  10   8   4     3626.03     3582.47    144.56 o 
  12   8   4      393.94      391.11     92.59 o 
 -19   9   4       59.91       47.67     55.87 o 
 -17   9   4      441.66      333.80     64.46 o 
 -15   9   4      231.38      290.94     88.49 o 
 -13   9   4       59.25       24.89     51.35 o 
 -11   9   4       83.67       -8.54     26.56 o 
  -9   9   4      185.22      206.49     35.63 o 
  -7   9   4      285.86      205.21     33.85 o 
  -5   9   4        1.54      -22.28     22.50 o 
  -3   9   4      821.48      798.74     34.90 o 
  -1   9   4       64.99       18.07     15.16 o 
   1   9   4      558.62      478.50     37.75 o 
   3   9   4     5521.81     5847.01    136.65 o 
   5   9   4     1445.43     1265.12    105.02 o 
   7   9   4      583.40      512.95     48.86 o 
   9   9   4      514.86      543.13     55.01 o 
  11   9   4       35.69      -18.93     37.62 o 
 -18  10   4     2101.41     2052.97    119.92 o 
 -16  10   4     1926.38     1985.07    235.45 o 
 -14  10   4     5970.82     6343.88    399.16 o 
 -12  10   4     1594.46     1396.75     89.06 o 
 -10  10   4     1348.95     1514.12     70.10 o 
  -8  10   4     8277.91     7496.92    166.10 o 
  -6  10   4     7951.03     7195.71    190.10 o 
  -4  10   4    12624.56    12738.60    242.89 o 
  -2  10   4    13646.13    14024.62    303.18 o 
   0  10   4     6080.03     6480.33    131.55 o 
   2  10   4     7418.19     7850.57    144.08 o 
   4  10   4      857.52      781.30     62.66 o 
   6  10   4      520.68      483.26     56.10 o 
   8  10   4      272.05      220.55     39.02 o 
  10  10   4        6.80       17.59     30.09 o 
  12  10   4      630.71      508.51     92.85 o 
 -17  11   4       97.77       58.44     48.32 o 
 -15  11   4        0.87        6.82     38.81 o 
 -13  11   4      212.53      212.36     53.05 o 
 -11  11   4      277.72      175.63     90.10 o 
  -9  11   4      791.86      778.53     55.99 o 
  -7  11   4       17.22      -34.29     22.86 o 
  -5  11   4     1255.77     1182.99     53.99 o 
  -3  11   4     1180.10     1010.55     49.57 o 
  -1  11   4      610.27      606.53     41.98 o 
   1  11   4        7.04      -10.04     22.11 o 
   3  11   4       25.54      -33.88     22.59 o 
   5  11   4       19.53        6.33     26.29 o 
   7  11   4      224.10      202.68     48.46 o 
   9  11   4       21.00      -29.17     27.48 o 
  11  11   4      277.72      301.33     52.08 o 
 -16  12   4     2029.93     1894.93    113.21 o 
 -14  12   4      618.67      397.07    126.31 o 
 -12  12   4     3571.07     4319.34    162.09 o 
 -10  12   4     4254.15     3991.53    151.60 o 
  -8  12   4     4000.92     3522.28    111.15 o 
  -6  12   4     3356.31     3957.36    101.00 o 
  -4  12   4     9336.85     9803.45    180.33 o 
  -2  12   4     6646.48     6415.15    222.09 o 
   0  12   4     4509.44     4518.39    125.77 o 
   2  12   4      495.20      491.26     63.53 o 
   4  12   4     1897.29     1943.68    102.65 o 
   6  12   4     1224.66     1283.32     86.13 o 
   8  12   4      551.06      367.20     70.55 o 
  10  12   4      143.76      111.81     53.50 o 
 -15  13   4        3.18      -10.63     40.17 o 
 -13  13   4      423.11      206.62     53.31 o 
 -11  13   4      109.56       48.67     65.11 o 
  -9  13   4       46.29       34.46     31.74 o 
  -7  13   4      291.01      222.76     38.96 o 
  -5  13   4      311.26      253.48     35.75 o 
  -3  13   4      559.32      716.55     49.33 o 
  -1  13   4        3.70      -38.53     29.34 o 
   1  13   4     2792.28     2576.27    154.51 o 
   3  13   4      468.40      375.07     60.26 o 
   5  13   4      632.85      651.01    121.29 o 
   7  13   4       25.97       27.06     42.19 o 
   9  13   4      597.10      491.45    119.79 o 
 -14  14   4      380.15      313.15     64.71 o 
 -12  14   4     2110.55     1674.20    132.25 o 
 -10  14   4     5112.92     5259.44    186.93 o 
  -8  14   4     3085.98     2602.37     99.58 o 
  -4  14   4     1192.51     1348.82     63.00 o 
  -2  14   4     2900.94     2894.63    124.67 o 
   0  14   4     1480.04     1609.27     79.36 o 
   2  14   4      569.70      482.27     66.30 o 
   4  14   4     1458.06     1534.30     98.73 o 
   6  14   4     2307.65     2542.56    128.06 o 
   8  14   4     1474.30     1534.75    106.33 o 
 -13  15   4        0.02      -39.49     43.63 o 
 -11  15   4        0.11        3.01     41.87 o 
  -9  15   4      771.47      952.69     86.99 o 
  -7  15   4      247.67      176.96     42.63 o 
  -5  15   4        0.26      -34.38     22.92 o 
  -3  15   4      101.22      123.29     43.91 o 
  -1  15   4        8.05      -28.03     29.68 o 
   1  15   4        7.74      -17.25     31.62 o 
   3  15   4      110.60       93.93     47.76 o 
   5  15   4       54.10      109.70     50.11 o 
 -10  16   4     1701.29     1713.98    112.91 o 
  -8  16   4     1087.31     1025.69     89.75 o 
  -6  16   4      774.69      896.13     57.76 o 
  -4  16   4      170.02      176.52     42.42 o 
  -2  16   4      744.59      772.11     73.69 o 
   0  16   4      665.82      603.63     76.23 o 
   2  16   4      647.73      661.46     80.35 o 
   4  16   4     1517.76     1450.46    103.26 o 
  -7  17   4       66.59      -34.97     46.63 o 
  -5  17   4      249.15      237.38     48.19 o 
  -3  17   4      162.61       57.89     36.41 o 
  -1  17   4      159.96      160.50     54.34 o 
   1  17   4      579.44      716.65     86.14 o 
 -21   1   5     3936.06     3727.85    165.76 o 
 -19   1   5     6749.93     6522.63    211.44 o 
 -17   1   5     2583.76     2737.71     98.60 o 
 -15   1   5        4.25       -8.58     24.19 o 
 -13   1   5      528.99      573.80     38.87 o 
 -11   1   5     2884.15     3067.71     88.36 o 
  -9   1   5    10373.85    11422.64    204.16 o 
  -7   1   5     4403.11     4332.74     99.62 o 
  -5   1   5    25623.59    25912.69    387.75 o 
  -3   1   5    60197.98    56183.86    856.61 o 
  -1   1   5    26135.32    26754.22    438.30 o 
   1   1   5     5023.04     5005.22    106.18 o 
   3   1   5     2150.20     2236.42     68.58 o 
   5   1   5     1423.35     1386.43     55.15 o 
   7   1   5     2090.83     2068.41     88.72 o 
   9   1   5      404.91      331.82     56.70 o 
  11   1   5     1545.60     1495.32     98.46 o 
  13   1   5     2095.54     2069.69    118.60 o 
 -20   2   5     2098.37     2102.63    122.94 o 
 -18   2   5      657.64      716.83     65.07 o 
 -16   2   5     1110.89     1056.93     53.34 o 
 -14   2   5     1977.61     1744.68     71.99 o 
 -12   2   5       52.41       41.76     24.61 o 
 -10   2   5    14578.09    15009.01    256.37 o 
  -8   2   5    19787.28    20063.38    318.79 o 
  -6   2   5     3019.45     3119.79     80.48 o 
  -4   2   5     1714.73     1737.26     45.87 o 
  -2   2   5       38.07       -8.61     29.00 o 
   0   2   5     1020.09     1060.07     77.00 o 
   2   2   5     3069.98     2942.02     78.80 o 
   4   2   5     1858.59     2035.05     66.25 o 
   6   2   5       32.37        2.65     24.35 o 
   8   2   5      273.07      203.50     49.93 o 
  10   2   5       76.22       68.63     41.23 o 
  12   2   5        0.01      -33.37     39.30 o 
 -21   3   5     1353.10     1294.12    119.60 o 
 -19   3   5     2433.48     2423.50    126.81 o 
 -17   3   5     5305.93     5411.66    167.06 o 
 -15   3   5    11052.39    11266.32    306.07 o 
 -13   3   5     6403.06     6470.50    152.90 o 
 -11   3   5    10456.11    11592.06    214.41 o 
  -9   3   5    12007.78    12235.09    338.31 o 
  -7   3   5    10813.26    11705.79    213.93 o 
  -5   3   5     5324.57     5563.18    116.08 o 
  -3   3   5     3345.21     3282.62     80.15 o 
  -1   3   5     5042.05     5077.68     87.93 o 
   1   3   5     4749.08     5066.63    106.96 o 
   3   3   5     5262.18     5287.63    112.25 o 
   5   3   5     9776.54    10360.98    179.21 o 
   7   3   5     3396.81     3346.71    107.84 o 
   9   3   5     1596.29     1633.83     96.16 o 
  11   3   5      959.41      820.68     80.41 o 
  13   3   5      766.43      719.62     85.54 o 
 -20   4   5     1062.03     1006.79     95.89 o 
 -18   4   5      390.79      295.72     50.49 o 
 -16   4   5      654.73      518.36     67.43 o 
 -14   4   5        7.47       20.39     31.90 o 
 -12   4   5      110.56       98.11     31.55 o 
 -10   4   5     3506.45     3773.39    116.22 o 
  -8   4   5    11814.48    12956.67    289.01 o 
  -6   4   5      712.56      713.26     41.60 o 
  -4   4   5      651.67      602.96     30.47 o 
  -2   4   5      341.14      273.99     23.65 o 
   0   4   5       46.10        0.24     14.40 o 
   2   4   5     2849.67     2863.12     78.38 o 
   4   4   5     2306.81     2192.07     70.16 o 
   6   4   5      143.74       95.94     35.78 o 
   8   4   5     1012.77     1131.51     67.37 o 
  10   4   5       72.51       86.48     44.75 o 
  12   4   5       81.65       23.00     57.60 o 
 -21   5   5      641.16      529.12    129.61 o 
 -19   5   5     1026.51      913.52     70.12 o 
 -17   5   5     5839.28     5914.76    653.74 o 
 -15   5   5    17020.02    17980.72   1765.57 o 
 -13   5   5    17608.66    18904.38    867.41 o 
 -11   5   5    16561.39    18695.00    838.11 o 
  -9   5   5    14573.66    16397.44    707.33 o 
  -7   5   5     9450.46     9989.39    235.65 o 
  -5   5   5      222.77      290.71     29.75 o 
  -3   5   5     1599.16     1677.46     55.82 o 
  -1   5   5      189.89      171.39     21.25 o 
   1   5   5    10675.45    11206.63    159.11 o 
   3   5   5     8189.09     8515.73    154.43 o 
   5   5   5     3640.32     3569.35    108.49 o 
   7   5   5     5111.09     5187.74    139.32 o 
   9   5   5     4068.83     3869.52    122.16 o 
  11   5   5      848.57      839.75     80.80 o 
 -20   6   5      132.70       68.81     53.19 o 
 -18   6   5      588.15      703.05     82.05 o 
 -16   6   5     1846.56     1753.66    242.96 o 
 -14   6   5      524.92      553.23     56.87 o 
 -12   6   5     1302.45     1479.84     70.76 o 
 -10   6   5     1143.72     1242.34     62.21 o 
  -8   6   5      738.53      634.53     46.85 o 
  -6   6   5     1499.01     1282.70     56.01 o 
  -4   6   5        6.60      -24.56     16.37 o 
  -2   6   5      345.83      266.51     25.02 o 
   0   6   5     1179.21     1020.91     39.89 o 
   2   6   5     1343.20     1371.99     47.48 o 
   4   6   5      322.51      279.55     41.71 o 
   6   6   5       30.98        2.89     29.58 o 
   8   6   5       34.09       35.32     33.26 o 
  10   6   5      103.35      116.90     46.14 o 
  12   6   5       60.99       28.84     46.75 o 
 -19   7   5      662.48      525.08     78.64 o 
 -17   7   5     3887.09     4130.75    270.36 o 
 -15   7   5    10803.68    11765.75   1058.57 o 
 -13   7   5    13119.38    13214.48    912.17 o 
 -11   7   5     3392.66     3592.98    132.17 o 
  -9   7   5     5857.95     6082.13    192.30 o 
  -7   7   5    15181.55    14519.06    255.47 o 
  -5   7   5     1159.20     1108.12     51.44 o 
  -3   7   5       40.53       18.07     17.79 o 
  -1   7   5     3257.50     3503.82    111.90 o 
   1   7   5     7337.27     7885.84    127.16 o 
   3   7   5     5398.09     5500.34    113.74 o 
   5   7   5     1635.75     1608.49     73.13 o 
   7   7   5     2223.87     2053.19     86.36 o 
   9   7   5     2764.66     2922.88    107.72 o 
  11   7   5      836.14      712.63     76.66 o 
 -18   8   5     1126.74      889.36     83.18 o 
 -16   8   5      806.55      715.87    144.28 o 
 -14   8   5     1310.70     1570.41    117.04 o 
 -12   8   5        4.05      -38.59     25.73 o 
 -10   8   5     7705.33     7919.52    262.62 o 
  -8   8   5     6065.96     5549.63    134.35 o 
  -6   8   5       65.93       82.86     29.12 o 
  -4   8   5        0.35      -29.11     21.66 o 
  -2   8   5        9.81      -27.92     20.21 o 
   0   8   5      509.21      441.50     34.01 o 
   2   8   5     2933.72     3222.80     74.95 o 
   4   8   5     1429.29     1230.21     53.25 o 
   6   8   5       14.73      -34.24     22.83 o 
   8   8   5      127.86       75.51     46.18 o 
  10   8   5        8.66        1.73     42.29 o 
 -19   9   5     1647.85     1653.36    181.30 o 
 -17   9   5     1005.87      945.36     82.20 o 
 -15   9   5     1469.88     1085.20     82.24 o 
 -13   9   5      710.64      677.05     70.09 o 
 -11   9   5      418.60      316.48     55.80 o 
  -9   9   5      779.04      575.44     51.42 o 
  -7   9   5    10494.50    11193.08    218.18 o 
  -5   9   5    16161.05    16138.25    613.42 o 
  -3   9   5    12386.98    12441.14    325.12 o 
  -1   9   5     8936.56     8980.50    255.02 o 
   1   9   5     5120.94     5725.73    178.16 o 
   3   9   5     1032.64      964.19     57.59 o 
   5   9   5      321.57      279.59     53.56 o 
   7   9   5      333.66      213.71     50.66 o 
   9   9   5     1105.99     1030.27     85.97 o 
 -18  10   5       27.78      -45.23     43.32 o 
 -16  10   5        7.46      -36.85     36.72 o 
 -14  10   5      373.29      282.17     57.64 o 
 -12  10   5      935.49      798.56     70.71 o 
 -10  10   5     1575.93     1239.79     66.99 o 
  -8  10   5     1532.24     1609.65     72.09 o 
  -6  10   5      411.15      476.81     65.23 o 
  -4  10   5      942.76     1172.72     68.78 o 
  -2  10   5       59.29       34.20     29.22 o 
   0  10   5       67.69       22.93     25.63 o 
   2  10   5      208.31      152.95     35.88 o 
   4  10   5      425.29      423.09     46.41 o 
   6  10   5      160.48      119.63     43.11 o 
   8  10   5        4.22      -39.95     35.59 o 
  10  10   5      179.31      132.08     57.31 o 
 -17  11   5      632.77      547.73     94.50 o 
 -15  11   5        6.20      -34.40     36.02 o 
 -13  11   5      576.18      354.91     60.04 o 
 -11  11   5     2449.55     2184.54     98.76 o 
  -9  11   5     1064.64     1099.25     65.13 o 
  -7  11   5     2057.31     1743.17     76.43 o 
  -5  11   5     9830.39     9628.70    208.44 o 
  -3  11   5    12503.52    13400.82    300.03 o 
  -1  11   5     8120.85     8883.58    168.07 o 
   1  11   5     2013.04     1947.60     80.97 o 
   3  11   5      927.95      908.97     62.84 o 
   5  11   5      712.45      653.48     56.28 o 
   7  11   5      478.77      429.59     69.63 o 
   9  11   5      582.96      599.26     82.22 o 
 -16  12   5      906.72      686.37     82.18 o 
 -14  12   5       74.38      -41.47     32.18 o 
 -12  12   5     1016.67      769.77     76.40 o 
 -10  12   5     2904.82     2719.57    101.97 o 
  -8  12   5     1712.57     1615.30     78.63 o 
  -6  12   5     1593.29     1375.70     90.84 o 
  -4  12   5      761.24      696.58     62.28 o 
  -2  12   5     1183.12     1205.74     73.09 o 
   0  12   5      853.04      935.00     65.97 o 
   2  12   5      127.66       52.99     67.79 o 
   4  12   5       83.17        1.06     35.44 o 
   6  12   5       72.00       78.22     43.49 o 
   8  12   5        1.97      -41.31     64.61 o 
 -15  13   5      208.97      158.39     57.29 o 
 -13  13   5     1727.07     1973.63    113.77 o 
 -11  13   5     3809.36     3617.27    150.29 o 
  -9  13   5     2746.64     2792.12    105.97 o 
  -7  13   5      776.86      774.36     74.19 o 
  -5  13   5     2686.18     2571.56    101.68 o 
  -3  13   5     3676.33     4051.91    128.50 o 
  -1  13   5     1762.85     1720.71     83.81 o 
   1  13   5      164.09      112.80     46.62 o 
   3  13   5     1737.35     1791.38    106.61 o 
   5  13   5     3112.47     3422.27    213.34 o 
   7  13   5      955.82      979.36    137.19 o 
 -12  14   5      210.46      243.13     65.76 o 
 -10  14   5     1528.58     1452.75    100.55 o 
  -8  14   5      748.91      828.46    101.71 o 
  -6  14   5      473.01      420.60     70.32 o 
  -4  14   5        0.30      -40.12     26.75 o 
  -2  14   5        4.37      -16.90     31.77 o 
   0  14   5        5.66      -45.84     30.56 o 
   2  14   5       93.52       93.32     50.21 o 
   4  14   5      106.99       58.77     55.95 o 
 -11  15   5     5189.55     5153.01    380.04 o 
  -9  15   5     2672.77     2339.79    185.56 o 
  -7  15   5      140.38      120.13     51.34 o 
  -5  15   5       87.53       32.19     34.93 o 
  -3  15   5      354.61      334.65     51.15 o 
  -1  15   5        2.41      -49.51     33.01 o 
   1  15   5      372.24      355.59     68.76 o 
   3  15   5     2143.78     2316.06    188.47 o 
  -8  16   5        2.47      -60.06     40.04 o 
  -6  16   5      181.36      115.38     53.44 o 
  -4  16   5       13.30      -46.54     31.03 o 
  -2  16   5      431.58      452.81     76.16 o 
   0  16   5      219.50      163.41     61.42 o 
 -20   0   6     8298.37     7757.23    342.29 o 
 -18   0   6     4305.46     4081.31    155.78 o 
 -16   0   6      141.02      136.15     43.77 o 
 -14   0   6      445.53      377.53     71.51 o 
 -12   0   6     4785.11     5017.73    153.13 o 
 -10   0   6    12177.25    12477.47    334.44 o 
  -8   0   6     1017.00     1085.04     58.55 o 
  -6   0   6     7341.52     7468.12    284.04 o 
  -4   0   6     7020.66     7302.22    210.66 o 
  -2   0   6     3018.09     2959.46    115.98 o 
   0   0   6     1086.05     1046.42     70.78 o 
   2   0   6     4339.34     4608.88    157.08 o 
   4   0   6    12513.73    12576.63    316.04 o 
   6   0   6     7338.64     7776.92    319.99 o 
   8   0   6      303.28      306.19     89.90 o 
  10   0   6     1393.31     1076.31    130.07 o 
 -21   1   6      826.90      756.05     94.97 o 
 -19   1   6      195.59      191.40     62.44 o 
 -17   1   6       45.73       32.33     29.24 o 
 -15   1   6        5.15      -33.79     22.53 o 
 -13   1   6      187.12      165.27     31.52 o 
 -11   1   6      873.81      759.53     42.96 o 
  -9   1   6       73.72       73.92     25.91 o 
  -7   1   6      134.76       78.50     29.47 o 
  -5   1   6        0.92      -37.43     24.95 o 
  -3   1   6       59.34       45.51     30.61 o 
  -1   1   6      130.08       77.50     25.29 o 
   1   1   6       24.08      -17.44     19.78 o 
   3   1   6      197.68      245.70     36.75 o 
   5   1   6     1236.34     1343.07     62.63 o 
   7   1   6      115.97      158.18     49.32 o 
   9   1   6      140.49       45.71     47.90 o 
  11   1   6      291.23      341.83     72.89 o 
 -20   2   6     3755.16     3515.90    159.40 o 
 -18   2   6     4613.16     4392.78    134.81 o 
 -16   2   6      378.84      416.34     43.54 o 
 -14   2   6     1347.93     1425.36     65.94 o 
 -12   2   6    13618.34    13654.18    263.18 o 
 -10   2   6     6244.35     6394.13    142.80 o 
  -8   2   6     3386.77     3620.07     95.96 o 
  -6   2   6     6763.12     7294.28    199.11 o 
  -4   2   6     8767.56     9133.19    164.00 o 
  -2   2   6     6548.38     6958.20    137.41 o 
   0   2   6     1488.02     1426.03     58.22 o 
   2   2   6     3110.55     3114.64     88.50 o 
   4   2   6     6081.08     6678.58    142.10 o 
   6   2   6     1849.35     1977.41     88.15 o 
   8   2   6     1567.09     1451.91     96.01 o 
  10   2   6     1079.00     1100.37     91.68 o 
 -21   3   6     1612.20     1496.63    110.87 o 
 -19   3   6      178.18       97.74     53.38 o 
 -17   3   6       42.40       25.49     35.60 o 
 -15   3   6      331.18      317.82     47.37 o 
 -13   3   6     2899.43     2734.38     96.32 o 
 -11   3   6      486.57      472.93     48.19 o 
  -9   3   6     3739.02     4026.73    144.92 o 
  -7   3   6      110.94       86.41     35.89 o 
  -5   3   6      624.88      588.48     49.33 o 
  -3   3   6     1272.53     1201.51     53.76 o 
  -1   3   6     1096.85      972.02     62.05 o 
   1   3   6      259.36      234.02     35.24 o 
   3   3   6       15.50      -25.59     22.93 o 
   5   3   6      662.84      575.83     58.67 o 
   7   3   6      251.46      196.35     43.79 o 
   9   3   6      660.34      630.65     78.08 o 
  11   3   6      781.74      746.80     89.48 o 
 -20   4   6     1014.35      888.94     78.32 o 
 -18   4   6     3497.25     3314.48    200.35 o 
 -16   4   6     8845.62     9660.13    506.77 o 
 -14   4   6    11626.63    12459.48    598.47 o 
 -12   4   6     7691.05     8041.13    401.59 o 
 -10   4   6     3344.90     3777.04    208.32 o 
  -8   4   6     5775.24     6335.02    377.47 o 
  -6   4   6     4057.08     4163.17    201.77 o 
  -4   4   6     7062.91     7661.89    209.96 o 
  -2   4   6     6205.98     6535.97    132.73 o 
   0   4   6     6671.97     6481.35    150.37 o 
   2   4   6     3398.69     3420.50     93.95 o 
   4   4   6      983.55      939.21     62.02 o 
   6   4   6      643.20      544.60     58.25 o 
   8   4   6      779.70      767.21     76.21 o 
  10   4   6      470.99      490.60     74.09 o 
 -19   5   6       12.83      -55.82     56.37 o 
 -17   5   6     1158.91     1056.95     98.99 o 
 -15   5   6      248.42      224.18     46.00 o 
 -13   5   6      656.14      632.10     57.80 o 
 -11   5   6      886.83      745.71     53.17 o 
  -9   5   6      788.83      815.13     70.74 o 
  -7   5   6      128.69       82.19     41.88 o 
  -5   5   6      400.37      377.82     56.96 o 
  -3   5   6        0.27      -34.20     28.27 o 
  -1   5   6     1736.84     1666.90     63.88 o 
   1   5   6       24.78      -32.39     21.59 o 
   3   5   6       77.55       -8.79     28.13 o 
   5   5   6      145.05       13.27     34.73 o 
   7   5   6       54.43      -17.03     30.70 o 
   9   5   6      104.74       66.68     45.55 o 
 -20   6   6      193.05      102.35     62.51 o 
 -18   6   6     1550.87     1371.01     97.95 o 
 -16   6   6    10977.55    10448.52    868.57 o 
 -14   6   6    10334.81    11305.75    478.32 o 
 -12   6   6     1602.54     1804.57     78.51 o 
 -10   6   6     4640.04     4451.92    334.25 o 
  -8   6   6     9804.66    10999.82    657.91 o 
  -6   6   6    10745.08    11682.38    495.47 o 
  -4   6   6     3962.78     4142.88    142.65 o 
  -2   6   6     3944.43     4013.69    100.11 o 
   0   6   6     6444.13     6596.73    215.27 o 
   2   6   6     2443.62     2479.52    109.39 o 
   4   6   6       72.45      -31.58     38.35 o 
   6   6   6      279.32      108.29     40.10 o 
   8   6   6      678.93      671.20     64.10 o 
  10   6   6      611.25      575.75     78.93 o 
 -19   7   6      406.26      261.58     69.71 o 
 -17   7   6      400.80      490.46     77.30 o 
 -15   7   6      391.53      284.15     58.85 o 
 -13   7   6        5.83      -40.80     27.20 o 
 -11   7   6       10.90      -38.56     25.70 o 
  -9   7   6      813.68     1178.37    218.05 o 
  -7   7   6       37.20       61.14     43.07 o 
  -5   7   6      134.74      133.12     47.62 o 
  -3   7   6      251.24      119.09     29.23 o 
  -1   7   6       27.67        3.83     25.28 o 
   1   7   6      199.11      191.64     34.71 o 
   3   7   6      523.76      386.38     48.35 o 
   5   7   6       15.12      -40.58     27.05 o 
   7   7   6        1.87      -26.36     31.48 o 
   9   7   6      104.87       87.39     51.40 o 
 -18   8   6      750.91      535.22     80.62 o 
 -16   8   6     3723.89     3627.88    148.84 o 
 -14   8   6     3030.57     3412.96    142.52 o 
 -12   8   6     1813.82     1837.49    106.04 o 
 -10   8   6     2905.44     3277.75    268.56 o 
  -8   8   6     6765.46     6979.44    376.90 o 
  -6   8   6     5353.09     5033.44    173.26 o 
  -4   8   6     2263.14     2102.19     87.51 o 
  -2   8   6     2278.61     2301.08    107.01 o 
   0   8   6     5587.70     5527.89    123.96 o 
   2   8   6     2373.44     2467.87     93.72 o 
   4   8   6      281.70      282.19     45.35 o 
   6   8   6      653.09      607.70     75.81 o 
   8   8   6     2270.70     2426.80    138.76 o 
 -17   9   6        2.20      -58.17     38.78 o 
 -15   9   6      452.20      313.18     58.67 o 
 -13   9   6      703.05      629.61     59.76 o 
 -11   9   6        0.04      -52.07     34.71 o 
  -9   9   6        8.39      -10.92     49.47 o 
  -7   9   6       70.50      -29.24     35.27 o 
  -5   9   6      201.71       68.11     50.04 o 
  -3   9   6        0.04      -26.37     23.46 o 
  -1   9   6     1282.03     1335.53     67.70 o 
   1   9   6        2.18       -0.19     36.76 o 
   3   9   6       26.55      -21.14     50.39 o 
   5   9   6      216.55      206.87     56.23 o 
   7   9   6       17.52       96.16     49.76 o 
 -16  10   6      571.08      616.28     78.30 o 
 -14  10   6      855.26      678.26     75.74 o 
 -12  10   6      602.91      611.54     74.12 o 
 -10  10   6     3119.51     3029.32    135.29 o 
  -8  10   6     5717.15     5338.70    185.22 o 
  -6  10   6     2129.85     2005.65    111.76 o 
  -4  10   6     1941.51     2019.12     87.55 o 
  -2  10   6      919.95      876.07     53.74 o 
   0  10   6     1818.51     1917.50    101.70 o 
   2  10   6     1890.11     1714.00    117.11 o 
   4  10   6     1855.79     1897.91    113.00 o 
   6  10   6     2352.84     2455.28    226.79 o 
 -15  11   6        0.47       -7.67     39.90 o 
 -13  11   6      909.16     1143.45    132.13 o 
 -11  11   6       38.94      -32.72     39.91 o 
  -9  11   6       15.33        4.53     39.84 o 
  -7  11   6      369.94      320.23     65.09 o 
  -5  11   6      698.20      490.65     75.42 o 
  -3  11   6      289.77      266.06     41.35 o 
  -1  11   6       88.85       14.13     26.91 o 
   1  11   6        4.81      -16.32     34.88 o 
   3  11   6      407.44      402.42     65.69 o 
   5  11   6       19.51       63.27     52.91 o 
 -14  12   6      957.78      965.79    141.10 o 
 -12  12   6     1975.36     2102.65    176.36 o 
 -10  12   6     2145.14     1853.29    145.89 o 
  -8  12   6      808.46      586.73     76.07 o 
  -6  12   6     1048.46      978.61     85.69 o 
  -4  12   6     1404.94     1222.96     75.13 o 
  -2  12   6     1781.93     1627.02     82.67 o 
   0  12   6      355.91      421.89     91.05 o 
   2  12   6     1893.44     1743.73    167.85 o 
   4  12   6     2500.08     2533.78    209.39 o 
 -13  13   6      122.59      128.99     82.09 o 
 -11  13   6       53.51       59.38     56.83 o 
  -9  13   6       28.12      -19.40     44.59 o 
  -7  13   6      147.68       52.03     46.36 o 
  -5  13   6       33.54       24.83     45.93 o 
  -3  13   6      270.35      231.55     47.47 o 
  -1  13   6        5.27      -30.69     37.71 o 
   1  13   6       98.56       36.79     46.75 o 
   3  13   6      419.68      317.69    107.46 o 
 -12  14   6     2769.52     2402.18    195.75 o 
 -10  14   6     2084.46     2257.25    133.45 o 
  -8  14   6      194.59       29.45     48.54 o 
  -6  14   6      393.36      384.20     71.55 o 
  -4  14   6     2025.44     2167.86    100.45 o 
  -2  14   6     2022.39     2125.97    124.22 o 
   0  14   6      873.77      904.77     92.85 o 
  -9  15   6      122.90       46.62     54.50 o 
  -7  15   6        5.93      -58.23     38.82 o 
  -5  15   6       26.57       31.48     39.98 o 
  -3  15   6      141.42      141.50     49.48 o 
 -19   1   7     4888.96     4740.49    146.52 o 
 -17   1   7     4164.88     4081.68    110.38 o 
 -15   1   7     7580.63     7295.05    149.15 o 
 -13   1   7    12364.80    12573.67    208.36 o 
 -11   1   7    10723.90    11122.73    218.67 o 
  -9   1   7     1711.54     1745.05     96.76 o 
  -7   1   7       17.10      -40.99     37.21 o 
  -5   1   7     1024.32      956.30     73.20 o 
  -3   1   7     2073.49     2143.22     76.10 o 
   1   1   7     1433.18     1431.02     66.69 o 
   3   1   7     4879.29     5254.13    131.19 o 
   5   1   7     4832.55     4871.40    179.57 o 
   7   1   7     1673.49     1484.56    105.68 o 
 -20   2   7      179.34      169.13     52.18 o 
 -18   2   7     1459.69     1428.90     72.23 o 
 -16   2   7      490.45      509.80     49.67 o 
 -14   2   7      916.69      845.17     53.86 o 
 -12   2   7      339.42      291.54     62.38 o 
 -10   2   7     1636.94     1462.27     93.95 o 
  -8   2   7     3172.96     3160.83    130.46 o 
  -6   2   7     4155.69     4178.98    289.37 o 
  -4   2   7       65.00       20.14     27.63 o 
  -2   2   7     5486.34     5658.19    130.24 o 
   0   2   7     2518.82     2626.84     86.86 o 
   2   2   7      182.99      121.62     34.77 o 
   4   2   7      175.34      229.96     46.61 o 
   6   2   7        4.85      -29.26     40.51 o 
   8   2   7       59.99       11.84     49.70 o 
 -19   3   7     2446.23     2216.41    102.54 o 
 -17   3   7     2721.36     2638.40    161.13 o 
 -15   3   7     2030.34     1878.12     87.57 o 
 -13   3   7     1282.23     1279.58     93.47 o 
 -11   3   7     3313.25     3315.10    138.68 o 
  -9   3   7     6719.46     6694.60    203.54 o 
  -7   3   7     4534.32     4762.94    253.62 o 
  -5   3   7     5120.26     5544.43    254.68 o 
  -3   3   7     4787.09     5005.08    121.76 o 
  -1   3   7     4111.28     4494.67    115.75 o 
   1   3   7     1880.10     1833.14     74.33 o 
   3   3   7     1689.24     1597.90     81.01 o 
   5   3   7      841.93      842.72     68.85 o 
   7   3   7      306.78      374.53     71.42 o 
 -18   4   7     1155.74     1004.07     73.21 o 
 -16   4   7      225.14      167.32     47.19 o 
 -14   4   7        1.19      -31.55     31.21 o 
 -12   4   7     1305.84     1321.09     92.07 o 
 -10   4   7      636.11      549.71     72.01 o 
  -8   4   7      700.04      666.75     77.96 o 
  -6   4   7     1733.33     1645.52    140.37 o 
  -4   4   7      142.79      123.67     36.50 o 
  -2   4   7     2691.57     2773.21     89.55 o 
   0   4   7      700.00      687.58     55.97 o 
   2   4   7       15.39      -38.80     25.87 o 
   4   4   7       22.37      -31.96     28.69 o 
   6   4   7      305.52      204.93     54.55 o 
   8   4   7       39.65       -7.04     46.58 o 
 -19   5   7      696.46      445.35     61.97 o 
 -17   5   7     1057.17      971.68     85.58 o 
 -15   5   7      288.42      377.72     52.47 o 
 -13   5   7       34.31      -48.20     32.13 o 
 -11   5   7     1840.39     1855.31    126.42 o 
  -9   5   7     6636.82     6752.75    367.55 o 
  -7   5   7    10761.27    11487.72    708.23 o 
  -5   5   7     9942.92    10426.98    339.00 o 
  -3   5   7     7748.24     7745.01    158.95 o 
  -1   5   7     8207.56     8577.74    197.17 o 
   1   5   7     2702.28     2871.11     92.22 o 
   3   5   7        5.10      -37.02     27.59 o 
   5   5   7        3.95      -44.29     29.53 o 
   7   5   7      354.24      341.27     67.24 o 
 -18   6   7        0.14      -55.99     44.32 o 
 -16   6   7       13.92      -22.73     33.83 o 
 -14   6   7       24.30       -7.30     38.88 o 
 -12   6   7        0.97      -43.65     35.76 o 
 -10   6   7     1720.39     1878.09    109.04 o 
  -8   6   7     1950.37     2157.26    188.54 o 
  -6   6   7       63.65       81.71     51.22 o 
  -4   6   7        1.35      -41.13     33.74 o 
  -2   6   7       56.12       68.22     34.77 o 
   0   6   7      396.42      452.67     48.45 o 
   2   6   7      233.51      265.82     48.34 o 
   4   6   7       39.79      -25.47     28.73 o 
   6   6   7        9.36      -19.82     31.30 o 
 -17   7   7     1811.86     2097.09    117.21 o 
 -15   7   7     1788.88     1785.36    218.59 o 
 -13   7   7      872.81      731.50    131.64 o 
 -11   7   7      414.09      393.11     70.51 o 
  -9   7   7     6278.54     6620.66    225.91 o 
  -7   7   7     9154.94     9732.13    271.19 o 
  -5   7   7     1854.51     2052.88    115.33 o 
  -3   7   7     3526.81     3538.31    120.62 o 
  -1   7   7     4814.64     4964.47    124.34 o 
   1   7   7     2103.31     2121.73     93.19 o 
   3   7   7      325.45      278.13     48.78 o 
   5   7   7      149.61       94.05     42.11 o 
 -16   8   7       10.62       64.53     73.35 o 
 -14   8   7      395.63      581.71     79.68 o 
 -12   8   7     1048.38      925.81     83.31 o 
 -10   8   7     1220.43     1291.41     93.90 o 
  -8   8   7     4147.00     4280.84    167.47 o 
  -6   8   7     1789.10     1570.93    103.39 o 
  -2   8   7     2023.05     2065.98     78.91 o 
   0   8   7      672.81      715.20     56.52 o 
   2   8   7      129.69      110.98     40.62 o 
   4   8   7       35.71       22.71     46.23 o 
   6   8   7        2.65        4.08     49.24 o 
 -15   9   7     4467.04     3795.26    231.85 o 
 -13   9   7     4439.67     4867.15    658.03 o 
 -11   9   7     2301.82     2359.93    126.58 o 
  -9   9   7     2341.27     2385.12    125.67 o 
  -7   9   7     2144.67     2302.95    124.72 o 
  -5   9   7      341.24      177.72     59.85 o 
  -3   9   7        3.01      -48.36     32.24 o 
  -1   9   7      732.63      825.36     66.87 o 
   1   9   7     1398.81     1369.04    114.35 o 
   3   9   7     1876.37     1967.62    168.35 o 
   5   9   7     1572.90     1642.05    115.47 o 
 -14  10   7      867.31      524.09    114.74 o 
 -12  10   7      105.25       73.93     51.87 o 
 -10  10   7      107.92       73.84     74.88 o 
  -8  10   7      198.19       75.21     51.94 o 
  -6  10   7     1303.30     1226.49     95.22 o 
  -4  10   7        6.73      -54.00     36.00 o 
  -2  10   7      307.85      339.21     53.01 o 
   0  10   7       16.35      -23.49     40.84 o 
   2  10   7      191.10      213.16     63.11 o 
   4  10   7        4.85        9.15     51.12 o 
 -13  11   7     5409.15     5197.58    485.43 o 
 -11  11   7     2935.36     2906.79    144.83 o 
  -9  11   7       78.79      110.69     54.98 o 
  -7  11   7       97.05       54.47     85.73 o 
  -5  11   7      530.84      384.62     71.27 o 
  -3  11   7      219.20      274.27     51.88 o 
  -1  11   7      283.25      188.80     59.10 o 
   1  11   7      887.82      971.52     94.25 o 
 -12  12   7        1.64      -15.86     52.95 o 
 -10  12   7      554.81      457.46    113.05 o 
  -8  12   7     1153.06      965.80     90.39 o 
  -6  12   7       28.22       26.47     46.45 o 
  -4  12   7       54.82       24.71     51.01 o 
  -2  12   7      218.42      223.65     92.66 o 
   0  12   7      978.97     1046.27    159.80 o 
  -9  13   7      413.67      371.84     74.95 o 
  -7  13   7      846.66      771.79     95.02 o 
  -5  13   7     1514.92     1397.84    110.69 o 
  -3  13   7     1643.67     1647.15    127.57 o 
  -1  13   7      371.29      201.80    100.79 o 
 -18   0   8     2162.26     2042.30    117.38 o 
 -16   0   8     5076.20     4955.12    260.21 o 
 -14   0   8     8287.66     7863.07    339.07 o 
 -12   0   8    11483.89    11293.81    423.92 o 
 -10   0   8     1648.40     1847.58    152.83 o 
  -8   0   8      240.43      155.97     69.59 o 
  -6   0   8     1772.78     1960.17    158.42 o 
  -4   0   8     1712.42     1861.32    110.91 o 
  -2   0   8     1163.48     1046.80    160.22 o 
   0   0   8     1658.52     1791.33    110.57 o 
   2   0   8     1379.90     1348.22    101.13 o 
   4   0   8     1586.31     1690.46    158.88 o 
 -17   1   8      361.42      326.14    146.12 o 
 -15   1   8      128.40       86.35     56.11 o 
 -13   1   8      128.79      191.66     65.32 o 
 -11   1   8      393.84      342.40     67.04 o 
  -9   1   8      108.78       34.65     44.55 o 
  -7   1   8      163.53       21.69     67.91 o 
  -5   1   8        7.08      -49.82     33.22 o 
  -3   1   8       24.84      -44.32     29.55 o 
  -1   1   8       42.50       -1.02     31.99 o 
   1   1   8       46.25       -0.34     30.80 o 
   3   1   8       12.46      -32.55     35.69 o 
   5   1   8       25.94      -63.57     42.38 o 
 -18   2   8     2202.98     2143.37    100.88 o 
 -16   2   8     1715.46     1635.97    108.07 o 
 -14   2   8     6591.94     6591.94    348.42 o 
 -12   2   8     6675.83     6480.05    393.99 o 
 -10   2   8     1487.98     1355.44     96.69 o 
  -8   2   8     1090.77     1099.07    136.62 o 
  -6   2   8     2856.98     3077.92    399.43 o 
  -4   2   8     3028.17     3223.08    110.14 o 
  -2   2   8     1169.42     1231.90     65.19 o 
   0   2   8      649.80      692.55     59.52 o 
   2   2   8     1606.50     1665.92     78.18 o 
   4   2   8      715.91      763.78     74.65 o 
 -17   3   8      679.21      612.83     76.92 o 
 -15   3   8      696.38      688.82     86.13 o 
 -13   3   8     1077.56     1004.75     91.30 o 
 -11   3   8       55.70      -32.38     76.53 o 
  -9   3   8       81.70      112.83     52.43 o 
  -7   3   8     1568.32     1562.85    102.71 o 
  -5   3   8        6.02      -25.42     34.46 o 
  -3   3   8      399.57      415.01     49.61 o 
  -1   3   8       32.06      -15.70     29.59 o 
   1   3   8      106.70       54.50     34.81 o 
   3   3   8       47.22       30.96     40.55 o 
   5   3   8       84.69       38.76     50.92 o 
 -18   4   8     1354.86     1243.44    129.01 o 
 -16   4   8      327.28      275.71     79.75 o 
 -14   4   8      264.18      232.88     62.89 o 
 -12   4   8      319.06      244.86     61.61 o 
 -10   4   8     1984.52     1984.05    115.35 o 
  -8   4   8     5388.12     5706.67    507.42 o 
  -6   4   8     4831.23     5167.48    357.81 o 
  -4   4   8     2487.22     2676.15    109.14 o 
  -2   4   8     2168.01     2241.34     85.09 o 
   0   4   8     1036.51      962.13     61.24 o 
   2   4   8      724.83      756.12     94.96 o 
   4   4   8      646.53      659.83     78.48 o 
 -17   5   8      199.91      126.63     60.32 o 
 -15   5   8      231.30       84.09     55.24 o 
 -13   5   8        0.01      -77.46     70.17 o 
 -11   5   8     1001.06      966.22     88.59 o 
  -9   5   8       31.54      -12.45     46.95 o 
  -7   5   8      145.21      136.12     56.69 o 
  -5   5   8       40.37       69.25     51.89 o 
  -3   5   8      150.68       81.76     35.67 o 
  -1   5   8       18.76        1.37     30.91 o 
   1   5   8      145.18      129.22     42.16 o 
   3   5   8        2.71      -18.17     34.73 o 
 -16   6   8     1444.86     1289.86    111.82 o 
 -14   6   8        2.93      -34.22     41.96 o 
 -12   6   8       41.74       -8.36     46.92 o 
 -10   6   8     3661.00     3722.45    259.25 o 
  -8   6   8     6056.61     6640.43    465.08 o 
  -6   6   8     2276.28     2350.51    125.80 o 
  -4   6   8      904.41      839.71     67.06 o 
  -2   6   8     1299.57     1317.46     80.28 o 
   0   6   8     2071.27     2071.72     97.71 o 
   2   6   8      628.36      699.52    117.48 o 
 -15   7   8       79.22       33.43     52.49 o 
 -13   7   8      637.58      575.39     80.86 o 
 -11   7   8      431.03      445.49     86.80 o 
  -9   7   8      398.83      363.09     73.80 o 
  -7   7   8      461.59      614.35    117.42 o 
  -5   7   8      157.12       97.12     50.16 o 
  -3   7   8       41.51        2.98     36.82 o 
  -1   7   8       53.60       31.34     35.62 o 
   1   7   8       15.11      -21.56     37.26 o 
   3   7   8       48.31        5.75     42.22 o 
 -14   8   8     2030.10     2242.60    231.77 o 
 -12   8   8      894.79      835.25    155.28 o 
 -10   8   8     2209.36     2165.44    126.25 o 
  -8   8   8     1313.54     1430.89    105.19 o 
  -6   8   8      686.15      632.13     83.06 o 
  -4   8   8      684.42      788.77     70.14 o 
  -2   8   8     1327.73     1341.09     82.80 o 
   0   8   8     1763.22     1678.70    139.99 o 
   2   8   8      634.08      693.85     94.90 o 
 -13   9   8      280.63      359.09     76.72 o 
 -11   9   8       48.39       89.85     59.49 o 
  -9   9   8       94.78       76.44     50.94 o 
  -7   9   8       65.50       64.19     51.73 o 
  -5   9   8      260.92      180.57     57.91 o 
  -3   9   8        3.00       -5.27     39.75 o 
  -1   9   8        0.03      -14.72     48.91 o 
   1   9   8      304.74      252.44     93.24 o 
 -12  10   8     2484.65     2209.17    132.15 o 
 -10  10   8     1723.52     1657.30    115.35 o 
  -8  10   8      508.72      482.04    129.99 o 
  -6  10   8      156.19      185.95     66.16 o 
  -4  10   8      385.78      362.06     74.16 o 
  -2  10   8     1178.02     1116.77    115.12 o 
  -9  11   8      106.81       60.60     59.12 o 
  -7  11   8      269.06      172.73     68.23 o 
  -5  11   8       12.52      -36.14     49.82 o 
  -3  11   8        7.54       -7.35     44.87 o 
 -15   1   9      420.36      393.01     76.64 o 
 -13   1   9     1760.14     1794.14    118.23 o 
 -11   1   9     1537.90     1542.98    160.49 o 
  -9   1   9     1933.94     1828.23    115.68 o 
  -7   1   9     3968.13     4124.38    173.43 o 
  -5   1   9     6053.42     6805.33    233.47 o 
  -3   1   9     2127.19     2461.18    144.04 o 
  -1   1   9      251.51      260.85     49.49 o 
   1   1   9      306.83      260.75     50.11 o 
 -16   2   9       28.25       -2.34     51.81 o 
 -14   2   9       26.20       25.46     51.24 o 
 -12   2   9      954.05      855.33    110.87 o 
 -10   2   9      899.83     1049.02     94.35 o 
  -8   2   9       49.80        0.02     51.81 o 
  -6   2   9        1.13      -25.06     52.29 o 
  -4   2   9        0.02       25.21     52.69 o 
  -2   2   9      102.40       56.80     39.42 o 
   0   2   9     1270.63     1368.43     75.41 o 
 -15   3   9     1866.59     1728.19    116.50 o 
 -13   3   9     1340.28     1499.66    110.12 o 
 -11   3   9     2855.25     2721.00    330.41 o 
  -9   3   9     1505.55     1516.23    107.17 o 
  -7   3   9      583.61      428.38     76.89 o 
  -5   3   9      780.31      792.91     95.71 o 
  -3   3   9      901.39     1052.56     69.06 o 
  -1   3   9      689.86      753.03     66.90 o 
 -14   4   9        7.93       18.00     55.09 o 
 -12   4   9      268.08      242.65     66.19 o 
 -10   4   9      750.53      900.11     99.26 o 
  -8   4   9      164.05       70.90     52.46 o 
  -6   4   9       31.88      -69.67     46.45 o 
  -4   4   9        0.40      -57.25     58.17 o 
  -2   4   9      135.16       97.65     40.98 o 
   0   4   9      436.37      484.59     68.12 o 
 -13   5   9     2351.28     2289.11    157.81 o 
 -11   5   9     1736.21     1687.36    149.53 o 
  -9   5   9      454.99      421.59     77.34 o 
  -7   5   9       33.08        4.10     49.48 o 
  -5   5   9        3.94      -64.90     43.27 o 
  -3   5   9      285.48      231.31     46.30 o 
  -1   5   9     1106.11     1271.19     81.80 o 
 -12   6   9        4.72      -34.17     49.79 o 
 -10   6   9       41.41      -27.76     50.00 o 
  -8   6   9       36.74      -35.21     47.40 o 
  -6   6   9      214.50      232.47     64.87 o 
  -4   6   9      129.87       46.81     42.90 o 
  -2   6   9      228.36      241.17     48.84 o 
 -11   7   9      705.59      864.21    134.89 o 
  -9   7   9     1628.26     1710.92    176.09 o 
  -7   7   9      269.12      251.55     69.07 o 
  -5   7   9       12.47      -31.25     48.84 o 
  -3   7   9      797.77      715.69     77.85 o 
 -10   8   9      289.25      298.82     99.29 o 
  -8   8   9       26.41       28.10     55.18 o 
  -6   8   9        0.56      -37.22     50.02 o 
                                                 
